# Supplementary material for: Rational design of a multi-valent human papillomavirus vaccine by capsomere-hybrid co-assembly of virus-like particles
Source: Nat Commun. 2020 Jun 5;11:2841. doi: 10.1038/s41467-020-16639-1 (PMC7275066; doi:10.1038/s41467-020-16639-1)
Supplement: Supplementary file 4 — Source Data [file 41467_2020_16639_MOESM4_ESM.xlsx]

## Sheet: Figure 6
Figure 6a			The EC50 was calculated as mean.
EC50（ng/ml）	Anti-HPV16 mAb	HPV16VLP	HPV16L1-C175A	HPV16L1-C428A	HPV16L1-C175A–HPV16L1-C428A chVLP	HPV16L1-C175A–HPV52L1-C428A chVLP	HPV52L1-C175A–HPV16L1-C428A chVLP
	PA1	55.8	107.115	94.635	71	10000000	108
	PD4	7.5645	10.675	12.67	6.36	10000000	7.075
	PB2	256.4	81.275	44.36	92.4	1724	1000
	8A9	2.3985	3.419	1.401	11.395	10030.8	10.61
	PD1	1815.5	1352.95	939.5	285.65	10000000	100000
	1D12	38.49	25.31	18.1855	5.665	10000000	5.00001e+06
	19E9	13.034	13.965	17.76	3.15	1.18	0.815
	21A5	26.605	13.765	17.965	4.327	2.674	4.678
	PD3	93.365	105.4	69.7	213.5	206.2	1000
	V5	23.45	138.37	276.05	172.4	147.15	175
	17A9	52.46	72.35	53.2	36.57	42.15	54.1
	PD5	2.1385	1.545	1.3685	1.503	1.9025	1.9025
rEC50	Anti-HPV16 mAb	HPV16VLP	HPV16L1-C175A	HPV16L1-C428A	HPV16L1-C175A–HPV16L1-C428A chVLP	HPV16L1-C175A–HPV52L1-C428A chVLP	HPV52L1-C175A–HPV16L1-C428A chVLP
	PA1	1	0.520935	0.589634	0.785915	5.58e-06	0.516667
	PD4	1	0.708618	0.59704	1.18939	7.5645e-07	1.06919
	PB2	1	3.15472	5.77998	2.77489	0.148724	0.2564
	8A9	1	0.701521	1.71199	0.210487	0.000239114	0.22606
	PD1	1	1.34188	1.93241	6.35568	0.00018155	0.018155
	1D12	1	1.52074	2.11652	6.79435	3.849e-06	7.69799e-06
	19E9	1	0.933333	0.733896	4.13778	11.0458	15.9926
	21A5	1	1.9328	1.48094	6.1486	9.94951	5.68726
	PD3	1	0.885816	1.33953	0.437307	0.452789	0.093365
	V5	1	0.169473	0.0849484	0.136021	0.159361	0.134
	17A9	1	0.725086	0.98609	1.43451	1.2446	0.969686
	PD5	1	1.38414	1.56266	1.42282	1.12405	1.12405
Figure 6b			The EC50 was calculated as mean.
EC50（ng/ml）	Anti-HPV52 mAb	HPV52VLP	HPV52-C175A	HPV52-C428A	HPV52L1-C175A+HPV52L1-C428A chVLP	HPV16L1-C175A–HPV52L1-C428A chVLP	HPV52L1-C175A–HPV16L1-C428A chVLP
	17C9	28.3	86.335	81.32	32.005	10000000	10000000
	6H12	65.745	164.925	183.5	66.165	10000000	100000
	16D5	5.819	37.05	37.1	35.145	1000000	100000
	10H2	4.0605	8.177	9.225	45.8	1000000	11.148
	6	13.855	12.15	15.26	4.8215	10000000	34.595
	29	10.125	15.925	32.73	25	10000000	10000000
	19D7	2.2925	13.86	30.4	8.9725	10000000	100000
	9F12	9.861	20.94	68.44	18.4	10000000	560
	11F1	9.395	15.31	18.985	20.93	10000000	100000
	4B3	986.5	932	71.825	101.5	109.425	1197
	9F6	52.905	24.95	7.98	59.95	30000	27.4
	12D10	5.562	11.925	13.3	10.945	16.705	10.045
rEC50	Anti-HPV52 mAb	HPV52VLP	HPV52-C175A	HPV52-C428A	HPV52L1-C175A+HPV52L1-C428A chVLP	HPV16L1-C175A–HPV52L1-C428A chVLP	HPV52L1-C175A–HPV16L1-C428A chVLP
	17C9	1	0.327793	0.348008	0.884237	2.83e-06	2.83e-06
	6H12	1	0.398636	0.358283	0.993652	6.5745e-06	0.00065745
	16D5	1	0.157058	0.156846	0.165571	5.819e-06	5.819e-05
	10H2	1	0.496576	0.440163	0.0886572	4.0605e-06	0.364236
	6	1	1.14033	0.907929	2.87359	1.3855e-06	0.400491
	29	1	0.635793	0.309349	0.405	1.0125e-06	1.0125e-06
	19D7	1	0.165404	0.0754112	0.255503	2.2925e-07	2.2925e-05
	9F12	1	0.470917	0.144082	0.535924	9.861e-07	0.0176089
	11F1	1	0.613651	0.494864	0.448877	9.395e-07	9.395e-05
	4B3	1	1.05848	13.7348	9.71921	9.01531	0.824144
	9F6	1	2.12044	6.6297	0.882485	0.0017635	1.93084
	12D10	1	0.466415	0.418195	0.508177	0.332954	0.553708
Figure 6c			The EC50 was calculated as mean.
EC50（ng/ml）	Anti-chVLP mAb	HPV16VLP	HPV52VLP	HPV16L1-C175A–HPV52L1-C428A chVLP	HPV52L1-C175A–HPV16L1-C428A chVLP
	2F4	37.225	1000000	19.495	62.745
	7F6	465.75	118	53.59	123.3
	15B10	2687	102.795	117.45	144.75
	5A2	117.15	9.112	12.245	26.585
	14A10	337.35	246.85	201.6	191.8
	3A6	37.815	100000	3.417	21.78
	4D3	38.175	15.605	10.511	6.025
	10C3	10000000	10000000	432.15	55000
	Type-specific mAb	HPV16VLP	HPV52VLP	HPV16L1-C175A–HPV52L1-C428A chVLP	HPV52L1-C175A–HPV16L1-C428A chVLP	HPV33/45/58/59 VLP
	33-12C8	100000	94.485	35.24	37.71	692.85
	45-3F11	1000000	923.55	121.4	228.1	719.1
	58-A4B4	100000	100000	457.25	2000	40.735
	58-7F2	10000	1000	69.155	155.1	135.35
	58-A1H6	10000000	1000	246.15	2781.5	113
	59-13A6	10000000	10000000	1000	2000	316.95
rEC50 for HPV16	Anti-chVLP mAb	HPV16VLP	HPV52VLP	HPV16L1-C175A–HPV52L1-C428A chVLP	HPV52L1-C175A–HPV16L1-C428A chVLP
	2F4	1		1.90946	0.593274
	7F6	1		8.69099	3.77737
	15B10	1		22.8778	18.563
	5A2	1		9.56717	4.40662
	14A10	1		1.67336	1.75886
	3A6	1		11.0667	1.73623
	4D3	1		3.63191	6.3361
	10C3	1		23140.1	181.818
	Type-specific mAb	HPV16VLP	HPV52VLP	HPV16L1-C175A–HPV52L1-C428A chVLP	HPV52L1-C175A–HPV16L1-C428A chVLP
	33-12C8	1		2837.68	2651.82
	45-3F11	1		8237.23	4384.04
	58-A4B4	1		218.699	50
	58-7F2	1		144.603	64.4745
	58-A1H6	1		40625.6	3595.18
	59-13A6	1		10000	5000
rEC50 for HPV52	Anti-chVLP mAb	HPV16VLP	HPV52VLP	HPV16L1-C175A–HPV52L1-C428A chVLP	HPV52L1-C175A–HPV16L1-C428A chVLP
	2F4		1	51295.2	15937.5
	7F6		1	2.2019	0.957015
	15B10		1	0.875223	0.710155
	5A2		1	0.74414	0.34275
	14A10		1	1.22445	1.28702
	3A6		1	29265.4	4591.37
	4D3		1	1.48464	2.59004
	10C3		1	23140.1	181.818
	Type-specific mAb	HPV16VLP	HPV52VLP	HPV16L1-C175A–HPV52L1-C428A chVLP	HPV52L1-C175A–HPV16L1-C428A chVLP
	33-12C8		1	2.68119	2.50557
	45-3F11		1	7.6075	4.04888
	58-A4B4		1	218.699	50
	58-7F2		1	14.4603	6.44745
	58-A1H6		1	4.06256	0.359518
	59-13A6		1	10000	5000

## Sheet: Figure 7
Fgirue 7a
Anti-HPV16 neutralization titer
	VLP mixture				chVLP
	1	2	3	4	1	2	3	4
5ug	131072	524288	262144	262144	524288	524288	262144	524288
1ug	1048576	524288	524288	262144	1048576	1048576	524288	524288
0.2ug	524288	524288	262144	262144	2097152	262144	524288	524288
0.04ug	1024	1024	4096	16384	4096	16384	8192	32768
0.008ug	256	1024	64	64	1024	1024	1024	512
0.002ug	2.5	2.5	2.5	2.5	2.5	2.5	2.5	2.5
Fgirue 7b
Anti-HPV52 neutralization titer
	VLP mixture				chVLP
	1	2	3	4	1	2	3	4
5ug	2097152	524288	262144	262144	1048576	524288	524288	262144
1ug	1048576	524288	262144	131072	524288	524288	262144	131072
0.2ug	131072	524288	262144	131072	1048576	524288	262144	131072
0.04ug	16384	2048	8192	16384	16384	8192	65536	16384
0.008ug	2048	256	32	32	32	2048	256	4096
0.002ug	2.5	2.5	2.5	2.5	2.5	2.5	2.5	2.5
Fgirue 7c
neutralization titer
	VLP mixture				chVLP
	1	2	3	4	1	2	3	4
HPV6	32	32	2.5	2.5	32	32	32	2.5
HPV11	32	2.5	32	2.5	2.5	32	2.5	2.5
HPV16	327680	327680	40960	40960	655360	327680	327680	327680
HPV18	2.5	2.5	2.5	2.5	2.5	2.5	2.5	2.5
HPV31	32	64	2.5	2.5	32	32	2.5	2.5
HPV33	2.5	2.5	2.5	32	64	256	32	64
HPV45	2.5	2.5	2.5	2.5	64	32	32	2.5
HPV52	163840	327680	163840	163840	163840	655360	655360	163840
HPV58	2.5	2.5	2.5	64	64	1024	1024	64
HPV59	2.5	2.5	2.5	32	32	32	64	32
Fgirue 7d
neutralization titer
	VLP mixture					chVLP
	1	2	3	4	5	1	2	3	4	5
HPV6	20	2.5	20	2.5	2.5	40	40	2.5	40	40
HPV11	2.5	40	20	20	20	20	2.5	40	20	40
HPV16	262144	262144	524288	262144	262144	131072	262144	262144	131072	262144
HPV18	2.5	2.5	40	80	40	20	40	80	40	40
HPV31	2.5	20	160	40	40	40	40	20	160	160
HPV33	40	2.5	40	2.5	2.5	40	2.5	40	20	20
HPV45	2.5	2.5	2.5	20	2.5	20	20	40	80	40
HPV52	524288	262144	131072	131072	262144	1048576	1048576	262144	262144	524288
HPV58	2.5	2.5	2.5	2.5	2.5	40	20	20	40	2.5
HPV59	65536	65536	65536	65536	65536	32768	32768	16384	32768	32768
Fgirue 7e
neutralization titer
	VLP mixture					chVLP
	1	2	3	4	5	1	2	3	4	5
HPV6	80	2.5	20	2.5	20	40	40	40	20	40
HPV11	20	40	20	20	20	20	40	20	20	40
HPV16	262144	32768	131072	131072	262144	16384	65536	16384	65536	131072
HPV18	2.5	2.5	2.5	2.5	2.5	2.5	2.5	20	20	20
HPV31	20	20	80	20	40	20	20	20	20	40
HPV33	131072	131072	131072	262144	32768	524288	262144	262144	131072	262144
HPV45	2.5	2.5	2.5	2.5	2.5	20	80	2.5	20	20
HPV52	80	40	80	40	80	40	80	160	80	80
HPV58	32768	32768	65536	8192	32768	32768	32768	32768	16384	131072
HPV59	2.5	2.5	2.5	2.5	20	80	80	20	40	80
Fgirue 7f
neutralization titer
	VLP mixture					chVLP
	1	2	3	4	5	1	2	3	4	5
HPV6	20	20	20	2.5	2.5	20	20	20	40	40
HPV11	20	2.5	20	20	40	20	40	20	40	40
HPV16	131072	524288	262144	131072	131072	65536	65536	65536	65536	131072
HPV18	40	20	40	2.5	2.5	20	160	160	160	160
HPV31	2.5	40	20	40	80	40	20	40	40	40
HPV33	2.5	40	2.5	20	2.5	2.5	20	2.5	20	40
HPV45	262144	524288	524288	262144	524288	1048576	524288	262144	524288	524288
HPV52	524288	524288	262144	262144	131072	131072	131072	524288	524288	262144
HPV58	40	2.5	2.5	2.5	2.5	80	2.5	40	20	40
HPV59	2.5	2.5	2.5	2.5	2.5	40	80	80	80	80
Fgirue 7g
neutralization titer
	VLP mixture					chVLP
	1	2	3	4	5	1	2	3	4	5
HPV6	80	20	2.5	20	2.5	40	80	40	20	40
HPV11	40	20	40	20	20	40	20	20	40	40
HPV16	262144	262144	65536	16384	65536	131072	16384	65536	32768	262144
HPV18	40	40	20	2.5	20	40	40	2.5	40	20
HPV31	20	2.5	20	20	20	80	40	20	20	40
HPV33	65536	65536	131072	65536	65536	131072	131072	65536	32768	1048576
HPV45	20	40	20	20	2.5	40	40	2.5	40	80
HPV52	262144	131072	262144	131072	262144	1048576	1048576	524288	524288	524288
HPV58	32768	32768	32768	131072	65536	32768	131072	65536	32768	131072
HPV59	2.5	20	20	20	20	80	80	80	80	40
Fgirue 7h
neutralization titer
	VLP mixture					chVLP
	1	2	3	4	5	1	2	3	4	5
HPV6	40	20	20	2.5	40	40	20	40	20	40
HPV11	40	20	20	40	40	40	40	40	40	40
HPV16	65536	262144	32768	65536	65536	131072	131072	65536	16384	65536
HPV18	40	2.5	40	2.5	40	80	40	80	40	40
HPV31	20	20	2.5	2.5	40	80	40	40	40	80
HPV33	40	20	20	40	2.5	160	160	160	160	20
HPV45	2.5	20	2.5	20	20	80	40	20	40	40
HPV52	262144	524288	524288	524288	262144	1048576	1048576	262144	262144	524288
HPV58	65536	131072	262144	32768	32768	131072	131072	65536	8192	16384
HPV59	65536	65536	32768	65536	32768	65536	65536	65536	65536	65536
Fgirue 7i
neutralization titer
	VLP mixture					chVLP
	1	2	3	4	5	1	2	3	4	5
HPV6	80	2.5	20	40	20	80	20	40	80	20
HPV11	40	80	40	2.5	20	40	40	40	80	20
HPV16	131072	65536	32768	131072	65536	262144	16384	131072	262144	65536
HPV18	2.5	2.5	20	40	2.5	20	40	80	80	40
HPV31	40	20	80	2.5	2.5	20	20	40	20	80
HPV33	10240	10240	5120	10240	5120	10240	10240	10240	10240	20480
HPV45	20	20	2.5	20	2.5	40	20	80	40	40
HPV52	524288	262144	131072	131072	131072	524288	262144	524288	262144	524288
HPV58	131072	32768	131072	32768	32768	131072	131072	8192	65536	65536
HPV59	65536	32768	65536	32768	32768	8192	131072	65536	131072	65536
Fgirue 7j
neutralization titer
	VLP mixture					chVLP
	1	2	3	4	5	1	2	3	4	5
HPV6	80	40	2.5	20	20	80	40	2.5	20	40
HPV11	20	20	2.5	20	20	2.5	20	40	40	40
HPV16	32768	65536	65536	65536	65536	262144	65536	65536	32768	131072
HPV18	20	2.5	2.5	2.5	20	80	80	40	20	20
HPV31	40	2.5	2.5	20	40	80	80	80	40	40
HPV33	65536	8192	65536	32768	32768	131072	65536	32768	32768	65536
HPV45	20	2.5	20	2.5	2.5	20	80	80	20	40
HPV52	262144	65536	262144	262144	262144	131072	524255	524288	524288	262144
HPV58	32768	32768	65536	65536	32768	131072	65536	65536	65536	32768
HPV59	65536	65536	65536	65536	131072	131072	65536	65536	32768	32768
Fgirue 7k
neutralization titer
	VLP mixture					chVLP
	1	2	3	4	5	1	2	3	4	5
HPV6	40	40	20	20	40	80	20	20	40	40
HPV11	40	40	20	20	20	40	20	40	40	40
HPV16	131072	262144	65536	131072	32768	32768	65536	65536	32768	32768
HPV18	2.5	2.5	20	20	40	40	80	80	80	80
HPV31	40	2.5	2.5	2.5	20	80	80	40	40	80
HPV33	16384	32768	16384	32768	262144	32768	131072	65536	65536	16384
HPV45	32768	65536	65536	65536	32768	262144	131072	131072	131072	131072
HPV52	65536	262144	131072	131072	131072	524288	262144	262144	262144	262144
HPV58	32768	32768	32768	131072	65536	32768	65536	65536	32768	131072
HPV59	16384	65536	65536	131072	65536	65536	32768	65536	32768	65536
Fgirue 7l
neutralization titer
	VLP mixture					chVLP
	1	2	3	4	5	1	2	3	4	5
HPV6	65536	32768	32768	65536	16384	16384	131072	131072	32768	32768
HPV11	20	40	2.5	40	2.5	80	80	160	80	40
HPV16	131072	131072	262144	262144	262144	65536	65536	131072	65536	131072
HPV18	20	2.5	40	80	40	80	160	160	160	160
HPV31	40	2.5	2.5	20	20	40	40	80	20	80
HPV33	131072	4096	16384	16384	65536	262144	131072	131074	65536	65536
HPV45	262144	65536	32768	65536	65536	131072	131072	131072	262144	131072
HPV52	524288	262144	131072	131072	131072	524288	524288	262144	262144	262144
HPV58	32768	32768	32768	32768	32768	32768	32768	16384	32768	65536
HPV59	32768	32768	65536	65536	32768	16384	32768	65536	65536	65536

## Sheet: Figure 8
Fgirue 8a
neutralization titer
13.5ug/dose
	WT VLPs-1										WT VLPs-2										Gardasil-9										Carvarix										ChVLP-1
	1	2	3	4	5	6	7	8	9	10	1	2	3	4	5	6	7	8	9	10	1	2	3	4	5	6	7	8	9	10	1	2	3	4	5	6	7	8	9	10	1	2	3	4	5	6	7	8	9
HPV6	64000	32000	32000	32000	32000	32000	64000	32000	64000	64000	8000	32000	64000	32000	16000	64000	128000	128000	64000	32000	32000	64000	64000	4000	32000	16000	32000	128000	32000	64000	2.5	2.5	2.5	2.5	2.5	2.5	2.5	2.5	2.5	2.5	32000	32000	32000	32000	64000	16000	32000	128000	64000
HPV11	8000	8000	4000	32000	4000	16000	4000	16000	16000	16000	2.5	8000	4000	1000	4000	4000	16000	4000	8000	4000	4000	4000	8000	2000	8000	4000	2000	4000	4000	16000	2.5	2.5	2.5	2.5	2.5	2.5	2.5	2.5	2.5	2.5	4000	4000	1000	16000	2000	8000	2000	8000	16000
HPV16	32000	32000	16000	32000	16000	64000	16000	32000	64000	32000	16000	32000	16000	16000	32000	32000	64000	32000	16000	32000	8000	8000	16000	2000	3200	16000	8000	16000	4000	16000	16000	16000	8000	16000	16000	32000	16000	32000	16000	16000	16000	4000	16000	16000	16000	8000	16000	4000	4000
HPV18	128000	128000	64000	64000	128000	64000	64000	128000	128000	128000	32000	128000	128000	32000	64000	64000	64000	64000	64000	128000	32000	64000	128000	16000	64000	128000	64000	128000	32000	64000	128000	128000	64000	128000	64000	128000	128000	128000	128000	32000	64000	128000	64000	128000	256000	256000	16000	32000	128000
HPV31	16000	16000	8000	32000	16000	8000	8000	8000	32000	32000	8000	16000	8000	8000	4000	8000	32000	16000	16000	8000	4000	8000	16000	8000	8000	8000	8000	32000	32000	16000	2.5	2.5	2.5	2.5	2.5		2.5	2.5	2.5	2.5	32000	4000	4000	8000	16000	8000	8000	4000	4000
HPV33	16000	16000	8000	8000	16000	32000	4000	8000	32000	16000	8000	32000	16000	16000	8000	4000	8000	16000	4000	16000	16000	16000	32000	2000	16000	16000	8000	16000	16000	8000	2.5	2.5	2.5	2.5	2.5	2.5	2.5	2.5	2.5	2.5	2.5	2.5	2.5	2.5	2.5	2.5	2.5	2.5	2.5
HPV45	4000	8000	2000	4000	8000	4000	4000	16000	16000	4000	2.5	4000	8000	1000	1000	8000	16000	2000	8000	8000	2.5	2.5	2.5	2.5	1000	1000	2.5	2.5	2.5	2.5	2.5	2.5	2.5	2.5	2.5	2.5	2.5	2.5	2.5	2.5	1000	16000	2.5	2000	4000	2000	4000	4000	8000
HPV52	64000	32000	32000	128000	64000	32000	64000	64000	32000	32000	32000	64000	64000	8000	32000	64000	128000	64000	64000	64000	32000	64000	128000	16000	64000	64000	32000	64000	32000	64000	2.5	2.5	2.5	2.5	2.5	2.5	2.5	2.5	2.5	2.5	128000	128000	64000	128000	64000	256000	64000	64000	256000
HPV58	16000	32000	8000	16000	16000	32000	32000	16000	32000	32000	2000	16000	16000	4000	8000	8000	8000	8000	16000	16000	32000	16000	32000	8000	16000	32000	16000	16000	16000	32000	2.5	2.5	2.5	2.5	2.5	2.5	2.5	2.5	2.5	2.5	16000	16000	16000	16000	16000	32000	32000	32000	16000
Fgirue 8b
neutralization titer
1.35ug/dose
	WT VLPs-1										WT VLPs-2										Gardasil-9										Carvarix										ChVLP-1
	1	2	3	4	5	6	7	8	9	10	1	2	3	4	5	6	7	8	9	10	1	2	3	4	5	6	7	8	9	10	1	2	3	4	5	6	7	8	9	10	1	2	3	4	5	6	7	8	9
HPV6	25600	6400	12800	51200	12800	12800	12800	25600	51200	12800	25600	25600	51200	51200	51200	51200	51200	102400	12800	51200	25600	12800	25600	25600	25600	51200	25600	25600	12800	12800	2.5	2.5	2.5	2.5	2.5	2.5	2.5	2.5	2.5	2.5	12800	25600	6400	25600	204800	12800	25600	51200	25600
HPV11	6400	6400	6400	1600	800	3200	1600	6400	3200	3200	6400	1600	1600	1600	3200	3200	3200	3200	3200	3200	3200	1600	3200	6400	3200	6400	1600	3200	3200	800	2.5	2.5	2.5	2.5	2.5	2.5	2.5	2.5	2.5	2.5	1600	12800	1600	6400	3200	400	800	800	3200
HPV16	25600	12800	12800	51200	6400	25600	25600	51200	204800	25600	51200	102400	51200	12800	25600	25600	51200	51200	25600	51200	12800	12800	6400	12800	12800	12800	25600	25600	6400	12800	25600	12800	12800	12800	12800	25600	12800	25600	2.5	2.5	25600	12800	12800	1600	12800	12800	12800	12800	12800
HPV18	51200	51200	25600	102400	51200	51200	51200	51200	204800	102400	25600	102400	102400	102400	102400	25600	102400	102400	51200	102400	51200	102400	51200	51200	51200	51200	12800	51200	25600	25600	51200	51200	12800	51200	25600	12800	102400	51200	2.5	2.5	3200	102400	12800	25600	51200	51200	102400	3200	6400
HPV31	12800	25600	25600	12800	6400	12800	3200	12800	12800	12800	25600	12800	6400	12800	6400	3200	12800	25600	12800	6400	6400	25600	12800	51200	25600	6400	51200	25600	12800	12800	2.5	2.5	2.5	2.5	2.5	2.5	2.5	2.5	2.5	2.5	3200	102400	6400	6400	800	25600	6400	3200	800
HPV33	3200	12800	6400	6400	6400	12800	3200	1600	12800	6400	6400	3200	6400	6400	12800	6400	6400	25600	6400	6400	6400	12800	12800	12800	6400	12800	12800	3200	6400	6400	2.5	2.5	2.5	2.5	2.5	2.5	2.5	2.5	2.5	2.5	2.5	2.5	2.5	2.5	2.5	2.5	2.5	2.5	2.5
HPV45	1600	3200	1600	3200	6400	3200	3200	3200	3200	6400	3200	800	1600	3200	1600	3200	1600	3200	6400	3200	3200	3200	400	1600	800	1600	12800	400	400	2.5	2.5	2.5	2.5	2.5	2.5	2.5	2.5	2.5	2.5	2.5	3200	1600	400	12800	6400	1600	200	200	3200
HPV52	12800	51200	6400	25600	12800	6400	12800	25600	25600	25600	25600	25600	25600	102400	25600	12800	25600	102400	12800	51200	12800	25600	12800	25600	25600	12800	12800	25600	25600	3200	2.5	2.5	2.5	2.5	2.5	2.5	2.5	2.5	2.5	2.5	51200	102400	51200	51200	25600	51200	102400	102400	102400
HPV58	25600	12800	12800	25600	12800	12800	12800	12800	12800	25600	12800	6400	6400	6400	12800	6400	12800	6400	6400	12800	25600	51200	25600	25600	51200	25600	51200	25600	25600	51200	2.5	2.5	2.5	2.5	2.5	2.5	2.5	2.5	2.5	2.5	25600	25600	25600	25600	25600	25600	12800	800	12800
Fgirue 8c
neutralization titer
0.135ug/dose
	WT VLPs-1										WT VLPs-2										Gardasil-9										Carvarix										ChVLP-1
	1	2	3	4	5	6	7	8	9	10	1	2	3	4	5	6	7	8	9	10	1	2	3	4	5	6	7	8	9	10	1	2	3	4	5	6	7	8	9	10	1	2	3	4	5	6	7	8	9
HPV6	1600	3200	3200	1600	3200	6400	800	6400	6400	1600	3200	1600	1600	800	6400	1600	6400	3200	1600	1600	1600	3200	6400	3200	12800	6400	1600	1600	1600	3200	2.5	2.5	2.5	2.5	2.5	2.5	2.5	2.5	2.5	2.5	25600	800	6400	25600	3200	102400	6400	1600	6400
HPV11	800	6400	1600	12800	3200	3200	3200	6400	6400	800	800	800	200	200	800	800	400	1600	400	1600	400	6400	3200	3200	6400	3200	6400	6400	1600	1600	2.5	2.5	2.5	2.5	2.5	2.5	2.5	2.5	2.5	2.5	3200	200	200	400	2.5	400	200	3200	12800
HPV16	3200	12800	6400	800	3200	3200	3200	25600	6400	3200	3200	6400	12800	6400	1600	25600	25600	12800	3200	3200	2.5	2.5	2.5	2.5	2.5	6400	6400	6400	3200	6400	12800	6400	12800	6400	6400	6400	12800	3200	25600	2.5	800	100	800	1600	800	800	6400	200	800
HPV18	51200	3200	25600	25600	51200	12800	6400	25600	25600	51200	12800	25600	51200	25600	12800	2.5	2.5	2.5	2.5	2.5	6400	51200	12800	12800	102400	51200	25600	25600	51200	102400	25600	51200	25600	12800	25600	51200	51200	51200	25600	2.5	25600	51200	51200	12800	6400	102400	6400	102400	25600
HPV31	6400	6400	25600	3200	1600	1600	6400	12800	6400	3200	3200	3200	3200	1600	6400	1600	6400	6400	6400	6400	1600	6400	6400	6400	6400	1600	12800	25600	3200	3200	2.5	2.5	2.5	2.5	2.5	2.5	2.5	2.5	2.5	2.5	400	2.5	200	800	2.5	12800	2.5	400	400
HPV33	1600	3200	6400	6400	1600	3200	3200	3200	6400	6400	800	1600	800	400	3200	6400	12800	6400	1600	3200	3200	3200	6400	12800	25600	6400	3200	1600	1600	6400	2.5	2.5	2.5	2.5	2.5	2.5	2.5	2.5	2.5	2.5	2.5	2.5	2.5	2.5	2.5	2.5	2.5	2.5	2.5
HPV45	1600	1600	800	800	1600	800	3200	3200	800	1600	3200	400	400	400	200	800	400	800	800	400	100	400	400	2.5	800	800	100	200	400	1600	2.5	2.5	2.5	2.5	2.5	2.5	2.5	2.5	2.5	2.5	400	400	200	1600	400	1600	1600	400	400
HPV52	1600	3200	6400	6400	1600	6400	3200	3200	3200	6400	12800	6400	6400	3200	6400	800	6400	12800	12800	800	800	6400	3200	1600	12800	6400	12800	3200	6400	800	2.5	2.5	2.5	2.5	2.5	2.5	2.5	2.5	2.5	2.5	25600	800	51200	3200	3200	12800	800	6400	3200
HPV58	12800	25600	12800	6400	12800	6400	12800	51200	12800	25600	6400	3200	1600	400	800	800	1600	3200	800	6400	3200	12800	25600	25600	12800	25600	12800	25600	25600	12800	2.5	2.5	2.5	2.5	2.5	2.5	2.5	2.5	2.5	2.5	12800	6400	12800	12800	3200	25600	51200	25600	6400
Fgirue 8d
neutralization titer
13.5ug/dose
	WT VLPs-1										WT VLPs-2										Gardasil-9										Carvarix										ChVLP-1
	1	2	3	4	5	6	7	8	9	10	1	2	3	4	5	6	7	8	9	10	1	2	3	4	5	6	7	8	9	10	1	2	3	4	5	6	7	8	9	10	1	2	3	4	5	6	7	8	9
HPV39	2.5	20	2.5	2.5	2.5	2.5	2.5	2.5	2.5	2.5	40	2.5	2.5	2.5	2.5	2.5	2.5	2.5	2.5	2.5	20	20	2.5	2.5	2.5	2.5	2.5	2.5	2.5	2.5	2.5	2.5	2.5	2.5	2.5	2.5	2.5	2.5	2.5	2.5	2.5	2.5	2.5	2.5	2.5	2.5	2.5	2.5	2.5
HPV68	2.5	2.5	2.5	2.5	2.5	2.5	2.5	2.5	2.5	2.5	2.5	2.5	2.5	2.5	2.5	2.5	2.5	2.5	2.5	2.5	2.5	2.5	2.5	2.5	2.5	2.5	2.5	2.5	2.5	2.5	2.5	2.5	2.5	2.5	2.5	2.5	2.5	2.5	2.5	2.5	2.5	2.5	2.5	2.5	2.5	2.5	2.5	2.5	2.5
HPV70	2.5	2.5	2.5	2.5	2.5	2.5	2.5	2.5	2.5	2.5	2.5	2.5	2.5	2.5	2.5	2.5	2.5	2.5	2.5	2.5	2.5	2.5	2.5	2.5	2.5	2.5	2.5	2.5	2.5	2.5	2.5	2.5	2.5	2.5	2.5	2.5	2.5	2.5	2.5	2.5	2.5	2.5	2.5	2.5	2.5	2.5	2.5	2.5	2.5
HPV26	2.5	2.5	2.5	2.5	2.5	2.5	2.5	2.5	2.5	2.5	2.5	2.5	2.5	2.5	2.5	2.5	2.5	2.5	2.5	2.5	20	2.5	2.5	2.5	2.5	2.5	2.5	2.5	2.5	2.5	2.5	2.5	2.5	2.5	2.5	2.5	2.5	2.5	2.5	2.5	2.5	2.5	2.5	2.5	2.5	2.5	2.5	2.5	2.5
HPV69	2.5	2.5	2.5	2.5	2.5	2.5	2.5	2.5	2.5	2.5	2.5	2.5	2.5	2.5	2.5	2.5	2.5	2.5	2.5	2.5	20	2.5	2.5	2.5	2.5	2.5	2.5	2.5	2.5	2.5	2.5	2.5	2.5	2.5	2.5	2.5	2.5	2.5	2.5	2.5	2.5	2.5	2.5	2.5	2.5	2.5	2.5	2.5	2.5
HPV51	2.5	2.5	2.5	2.5	2.5	2.5	2.5	2.5	2.5	2.5	2.5	2.5	2.5	2.5	2.5	2.5	2.5	2.5	2.5	2.5	20	20	20	2.5	2.5	2.5	2.5	2.5	2.5	2.5	2.5	2.5	2.5	2.5	2.5	2.5	2.5	2.5	2.5	2.5	2.5	2.5	2.5	2.5	2.5	2.5	2.5	2.5	2.5
HPV56	2.5	2.5	2.5	2.5	2.5	2.5	2.5	2.5	2.5	2.5	2.5	2.5	2.5	2.5	2.5	2.5	2.5	2.5	2.5	2.5	2.5	2.5	2.5	2.5	2.5	2.5	2.5	2.5	2.5	2.5	2.5	2.5	2.5	2.5	2.5	2.5	2.5	2.5	2.5	2.5	2.5	2.5	2.5	2.5	2.5	2.5	2.5	2.5	2.5
HPV66	2.5	2.5	2.5	2.5	2.5	2.5	2.5	2.5	2.5	2.5	2.5	2.5	2.5	2.5	2.5	2.5	2.5	2.5	2.5	2.5	2.5	2.5	2.5	2.5	2.5	2.5	2.5	2.5	2.5	2.5	2.5	2.5	2.5	2.5	2.5	2.5	2.5	2.5	2.5	2.5	2.5	2.5	2.5	2.5	2.5	2.5	2.5	2.5	2.5
HPV53	2.5	2.5	2.5	2.5	2.5	2.5	2.5	2.5	2.5	2.5	2.5	2.5	2.5	2.5	2.5	2.5	2.5	2.5	2.5	2.5	2.5	2.5	2.5	2.5	2.5	2.5	2.5	2.5	2.5	2.5	2.5	2.5	2.5	2.5	2.5	2.5	2.5	2.5	2.5	2.5	2.5	2.5	2.5	2.5	2.5	2.5	2.5	2.5	2.5
HPV35	2.5	2.5	2.5	2.5	2.5	2.5	80	2.5	2.5	2.5	2.5	2.5	2.5	2.5	2.5	40	2.5	20	2.5	2.5	2.5	2.5	2.5	2.5	2.5	2.5	2.5	2.5	2.5	2.5	2.5	2.5	2.5	2.5	2.5	2.5	2.5	2.5	2.5	2.5	80	2.5	2.5	2.5	2.5	2.5	2.5	2.5	2.5
HPV59	20	2.5	2.5	2.5	2.5	2.5	2.5	2.5	2.5	2.5	40	2.5	2.5	2.5	2.5	2.5	2.5	2.5	2.5	2.5	2.5	20	2.5	2.5	2.5	2.5	2.5	2.5	2.5	2.5	2.5	2.5	2.5	2.5	2.5	20	2.5	2.5	2.5	2.5	2.5	2.5	2.5	2.5	2.5	2.5	2.5	2.5	2.5
Fgirue 8e
neutralization titer
1.35ug/dose
	WT VLPs-1										WT VLPs-2										Gardasil-9										Carvarix										ChVLP-1
	1	2	3	4	5	6	7	8	9	10	1	2	3	4	5	6	7	8	9	10	1	2	3	4	5	6	7	8	9	10	1	2	3	4	5	6	7	8	9	10	1	2	3	4	5	6	7	8	9
HPV39	2.5	2.5	2.5	2.5	2.5	2.5	2.5	2.5	2.5	2.5	2.5	2.5	2.5	2.5	2.5	2.5	2.5	2.5	2.5	2.5	2.5	2.5	2.5	2.5	2.5	2.5	2.5	2.5	2.5	2.5	2.5	2.5	2.5	2.5	2.5	2.5	2.5	2.5	2.5	2.5	2.5	2.5	2.5	2.5	2.5	2.5	2.5	40	2.5
HPV68	2.5	2.5	2.5	2.5	2.5	2.5	2.5	2.5	2.5	2.5	2.5	2.5	2.5	2.5	2.5	2.5	2.5	2.5	2.5	2.5	2.5	2.5	2.5	2.5	2.5	2.5	2.5	2.5	2.5	2.5	2.5	2.5	2.5	2.5	2.5	2.5	2.5	2.5	2.5	2.5	2.5	2.5	2.5	2.5	2.5	2.5	2.5	2.5	2.5
HPV70	2.5	2.5	2.5	2.5	2.5	2.5	2.5	2.5	2.5	80	20	2.5	2.5	2.5	2.5	2.5	2.5	2.5	2.5	2.5	2.5	2.5	2.5	2.5	2.5	2.5	2.5	2.5	2.5	2.5	2.5	2.5	2.5	2.5	2.5	2.5	2.5	2.5	2.5	2.5	2.5	2.5	2.5	2.5	2.5	2.5	2.5	2.5	2.5
HPV26	2.5	2.5	2.5	2.5	2.5	2.5	2.5	2.5	2.5	2.5	2.5	2.5	2.5	2.5	2.5	2.5	2.5	2.5	2.5	2.5	2.5	2.5	2.5	2.5	2.5	2.5	2.5	2.5	2.5	2.5	2.5	2.5	2.5	2.5	2.5	2.5	2.5	2.5	2.5	2.5	2.5	2.5	2.5	2.5	2.5	2.5	2.5	2.5	2.5
HPV69	2.5	2.5	2.5	2.5	2.5	2.5	2.5	2.5	2.5	2.5	2.5	2.5	2.5	2.5	2.5	2.5	2.5	2.5	2.5	2.5	2.5	2.5	2.5	2.5	2.5	2.5	2.5	2.5	2.5	2.5	2.5	2.5	2.5	2.5	2.5	2.5	2.5	2.5	2.5	2.5	2.5	2.5	2.5	2.5	2.5	2.5	2.5	2.5	2.5
HPV51	2.5	2.5	2.5	2.5	2.5	20	2.5	40	2.5	2.5	2.5	2.5	2.5	2.5	2.5	2.5	2.5	2.5	2.5	2.5	2.5	2.5	2.5	2.5	2.5	2.5	2.5	2.5	2.5	2.5	2.5	2.5	2.5	2.5	2.5	2.5	2.5	2.5	2.5	2.5	2.5	2.5	2.5	2.5	2.5	2.5	2.5	2.5	2.5
HPV56	2.5	2.5	2.5	2.5	2.5	2.5	2.5	2.5	2.5	2.5	2.5	2.5	2.5	2.5	2.5	2.5	2.5	2.5	2.5	2.5	2.5	2.5	2.5	2.5	2.5	2.5	2.5	2.5	2.5	2.5	2.5	2.5	2.5	2.5	2.5	2.5	2.5	2.5	2.5	2.5	2.5	2.5	2.5	2.5	2.5	2.5	2.5	2.5	2.5
HPV66	2.5	2.5	2.5	2.5	2.5	2.5	2.5	40	2.5	2.5	2.5	2.5	2.5	2.5	2.5	2.5	2.5	2.5	2.5	2.5	2.5	2.5	2.5	2.5	2.5	2.5	2.5	2.5	2.5	2.5	2.5	2.5	2.5	2.5	2.5	2.5	2.5	2.5	2.5	2.5	2.5	2.5	2.5	2.5	2.5	2.5	2.5	2.5	2.5
HPV53	2.5	2.5	2.5	2.5	2.5	2.5	2.5	2.5	2.5	2.5	2.5	2.5	2.5	2.5	2.5	2.5	2.5	2.5	2.5	2.5	2.5	2.5	2.5	2.5	2.5	2.5	2.5	2.5	2.5	2.5	2.5	2.5	2.5	2.5	2.5	2.5	2.5	2.5	2.5	2.5	2.5	2.5	2.5	2.5	2.5	2.5	2.5	2.5	2.5
HPV35	2.5	2.5	2.5	2.5	2.5	2.5	2.5	2.5	2.5	2.5	2.5	2.5	80	2.5	2.5	2.5	2.5	20	2.5	2.5	20	2.5	2.5	2.5	2.5	2.5	2.5	2.5	2.5	2.5	2.5	2.5	20	2.5	2.5	2.5	2.5	2.5	2.5	2.5	2.5	2.5	2.5	2.5	2.5	2.5	160	2.5	2.5
HPV59	2.5	2.5	2.5	2.5	2.5	2.5	2.5	2.5	40	2.5	40	2.5	2.5	2.5	2.5	2.5	2.5	2.5	2.5	20	2.5	2.5	2.5	2.5	2.5	2.5	2.5	2.5	2.5	2.5	2.5	2.5	2.5	2.5	2.5	2.5	2.5	2.5	2.5	2.5	80	2.5	2.5	2.5	2.5	2.5	2.5	2.5	2.5
Fgirue 8f
neutralization titer
0.135ug/dose
	WT VLPs-1										WT VLPs-2										Gardasil-9										Carvarix										ChVLP-1
	1	2	3	4	5	6	7	8	9	10	1	2	3	4	5	6	7	8	9	10	1	2	3	4	5	6	7	8	9	10	1	2	3	4	5	6	7	8	9	10	1	2	3	4	5	6	7	8	9
HPV39	2.5	2.5	2.5	2.5	2.5	2.5	2.5	2.5	2.5	2.5	2.5	2.5	2.5	2.5	2.5	2.5	2.5	2.5	2.5	2.5	2.5	2.5	2.5	2.5	2.5	2.5	2.5	2.5	2.5	2.5	2.5	2.5	2.5	2.5	2.5	2.5	2.5	2.5	2.5	2.5	2.5	2.5	2.5	2.5	2.5	2.5	2.5	2.5	2.5
HPV68	2.5	2.5	2.5	2.5	2.5	2.5	2.5	2.5	2.5	2.5	2.5	2.5	2.5	2.5	2.5	2.5	2.5	2.5	2.5	2.5	2.5	2.5	2.5	2.5	2.5	2.5	2.5	2.5	2.5	2.5	2.5	2.5	2.5	2.5	2.5	2.5	2.5	2.5	2.5	2.5	2.5	2.5	2.5	2.5	2.5	2.5	2.5	2.5	2.5
HPV70	2.5	2.5	2.5	2.5	2.5	2.5	2.5	2.5	2.5	2.5	2.5	2.5	2.5	2.5	2.5	2.5	2.5	2.5	2.5	2.5	2.5	2.5	2.5	2.5	2.5	2.5	2.5	2.5	2.5	2.5	2.5	2.5	2.5	2.5	2.5	2.5	2.5	2.5	2.5	2.5	2.5	2.5	2.5	2.5	2.5	2.5	2.5	2.5	2.5
HPV26	2.5	2.5	2.5	2.5	2.5	2.5	2.5	2.5	2.5	2.5	2.5	2.5	2.5	2.5	2.5	2.5	2.5	2.5	2.5	2.5	2.5	2.5	2.5	2.5	2.5	2.5	2.5	2.5	2.5	2.5	2.5	2.5	2.5	2.5	2.5	2.5	2.5	2.5	2.5	2.5	2.5	2.5	2.5	2.5	2.5	2.5	2.5	2.5	2.5
HPV69	2.5	2.5	2.5	2.5	2.5	2.5	2.5	2.5	2.5	2.5	2.5	2.5	2.5	2.5	2.5	2.5	2.5	2.5	2.5	2.5	2.5	2.5	2.5	2.5	2.5	2.5	2.5	2.5	2.5	2.5	2.5	2.5	2.5	2.5	2.5	2.5	2.5	2.5	2.5	2.5	2.5	2.5	2.5	2.5	2.5	2.5	2.5	2.5	2.5
HPV51	2.5	2.5	2.5	2.5	2.5	2.5	2.5	2.5	2.5	2.5	2.5	2.5	2.5	2.5	2.5	2.5	2.5	2.5	2.5	2.5	2.5	2.5	2.5	2.5	2.5	2.5	2.5	2.5	2.5	2.5	2.5	2.5	2.5	2.5	2.5	2.5	2.5	2.5	2.5	2.5	2.5	2.5	2.5	2.5	2.5	2.5	2.5	2.5	2.5
HPV56	2.5	2.5	2.5	2.5	2.5	2.5	2.5	2.5	2.5	2.5	2.5	2.5	2.5	2.5	2.5	2.5	2.5	2.5	2.5	2.5	2.5	2.5	2.5	2.5	2.5	2.5	2.5	2.5	2.5	2.5	2.5	2.5	2.5	2.5	2.5	2.5	2.5	2.5	2.5	2.5	2.5	2.5	2.5	2.5	2.5	2.5	2.5	2.5	2.5
HPV66	2.5	2.5	2.5	2.5	2.5	2.5	2.5	2.5	2.5	2.5	2.5	2.5	2.5	2.5	2.5	2.5	2.5	2.5	2.5	2.5	2.5	2.5	2.5	2.5	2.5	2.5	2.5	2.5	2.5	2.5	2.5	2.5	2.5	2.5	2.5	2.5	2.5	2.5	2.5	2.5	2.5	2.5	2.5	2.5	2.5	2.5	2.5	2.5	2.5
HPV53	2.5	2.5	2.5	2.5	2.5	2.5	2.5	2.5	2.5	2.5	2.5	2.5	2.5	2.5	2.5	2.5	2.5	2.5	2.5	2.5	2.5	2.5	2.5	2.5	2.5	2.5	2.5	2.5	2.5	2.5	2.5	2.5	2.5	2.5	2.5	2.5	2.5	2.5	2.5	2.5	2.5	2.5	2.5	2.5	2.5	2.5	2.5	2.5	2.5
HPV35	2.5	2.5	2.5	2.5	2.5	2.5	2.5	2.5	2.5	2.5	3200	2.5	2.5	2.5	2.5	160	2.5	2.5	2.5	2.5	2.5	2.5	2.5	2.5	2.5	20	2.5	2.5	2.5	2.5	2.5	2.5	2.5	2.5	2.5	2.5	2.5	2.5	2.5	2.5	2.5	2.5	2.5	40	2.5	2.5	2.5	2.5	2.5
HPV59	2.5	2.5	2.5	2.5	2.5	2.5	2.5	2.5	2.5	2.5	2.5	2.5	2.5	2.5	2.5	2.5	2.5	2.5	2.5	2.5	2.5	2.5	2.5	2.5	2.5	2.5	2.5	2.5	2.5	2.5	2.5	2.5	2.5	2.5	2.5	2.5	2.5	2.5	2.5	2.5	2.5	2.5	2.5	2.5	2.5	2.5	2.5	2.5	2.5
[truncated: 11 more columns]

## Sheet: Excat p value in Figure 8
Figure 8a				Figure 8d				Figure 8b				Figure 8e				Figure 8c				Figure 8f
HPV6		p value		HPV39		p value		HPV6		p value		HPV39		p value		HPV6		p value		HPV39		p value
WT VLPs-1 vs. WT VLPs-2	ns	>0.9999		WT VLPs-1 vs. WT VLPs-2	ns	0.9988		WT VLPs-1 vs. WT VLPs-2	ns	0.5473		WT VLPs-1 vs. WT VLPs-2	ns	>0.9999		WT VLPs-1 vs. WT VLPs-2	ns	>0.9999		WT VLPs-1 vs. WT VLPs-2	ns	>0.9999
WT VLPs-1 vs. Gardasil-9	ns	0.9979		WT VLPs-1 vs. Gardasil-9	ns	0.8438		WT VLPs-1 vs. Gardasil-9	ns	0.9983		WT VLPs-1 vs. Gardasil-9	ns	>0.9999		WT VLPs-1 vs. Gardasil-9	ns	>0.9999		WT VLPs-1 vs. Gardasil-9	ns	>0.9999
WT VLPs-1 vs. Carvarix	****	<0.0001		WT VLPs-1 vs. Carvarix	ns	0.8438		WT VLPs-1 vs. Carvarix	****	<0.0001		WT VLPs-1 vs. Carvarix	ns	>0.9999		WT VLPs-1 vs. Carvarix	****	<0.0001		WT VLPs-1 vs. Carvarix	ns	>0.9999
WT VLPs-1 vs. ChVLP-1	ns	>0.9999		WT VLPs-1 vs. ChVLP-1	ns	0.8438		WT VLPs-1 vs. ChVLP-1	ns	0.9601		WT VLPs-1 vs. ChVLP-1	ns	0.7706		WT VLPs-1 vs. ChVLP-1	ns	0.8915		WT VLPs-1 vs. ChVLP-1	ns	>0.9999
WT VLPs-1 vs. ChVLP-2	ns	0.7694		WT VLPs-1 vs. ChVLP-2	ns	0.8438		WT VLPs-1 vs. ChVLP-2	ns	0.9601		WT VLPs-1 vs. ChVLP-2	ns	>0.9999		WT VLPs-1 vs. ChVLP-2	ns	0.9998		WT VLPs-1 vs. ChVLP-2	ns	>0.9999
WT VLPs-2 vs. Gardasil-9	ns	0.9979		WT VLPs-2 vs. Gardasil-9	ns	0.9691		WT VLPs-2 vs. Gardasil-9	ns	0.8075		WT VLPs-2 vs. Gardasil-9	ns	>0.9999		WT VLPs-2 vs. Gardasil-9	ns	0.9989		WT VLPs-2 vs. Gardasil-9	ns	>0.9999
WT VLPs-2 vs. Carvarix	****	<0.0001		WT VLPs-2 vs. Carvarix	ns	0.6117		WT VLPs-2 vs. Carvarix	****	<0.0001		WT VLPs-2 vs. Carvarix	ns	>0.9999		WT VLPs-2 vs. Carvarix	****	<0.0001		WT VLPs-2 vs. Carvarix	ns	>0.9999
WT VLPs-2 vs. ChVLP-1	ns	>0.9999		WT VLPs-2 vs. ChVLP-1	ns	0.6117		WT VLPs-2 vs. ChVLP-1	ns	0.9601		WT VLPs-2 vs. ChVLP-1	ns	0.7706		WT VLPs-2 vs. ChVLP-1	ns	0.7826		WT VLPs-2 vs. ChVLP-1	ns	>0.9999
WT VLPs-2 vs. ChVLP-2	ns	0.7694		WT VLPs-2 vs. ChVLP-2	ns	0.6117		WT VLPs-2 vs. ChVLP-2	ns	0.9601		WT VLPs-2 vs. ChVLP-2	ns	>0.9999		WT VLPs-2 vs. ChVLP-2	ns	>0.9999		WT VLPs-2 vs. ChVLP-2	ns	>0.9999
Gardasil-9 vs. Carvarix	****	<0.0001		Gardasil-9 vs. Carvarix	ns	0.1682		Gardasil-9 vs. Carvarix	****	<0.0001		Gardasil-9 vs. Carvarix	ns	>0.9999		Gardasil-9 vs. Carvarix	****	<0.0001		Gardasil-9 vs. Carvarix	ns	>0.9999
Gardasil-9 vs. ChVLP-1	ns	0.9917		Gardasil-9 vs. ChVLP-1	ns	0.1682		Gardasil-9 vs. ChVLP-1	ns	0.9983		Gardasil-9 vs. ChVLP-1	ns	0.7706		Gardasil-9 vs. ChVLP-1	ns	0.9411		Gardasil-9 vs. ChVLP-1	ns	>0.9999
Gardasil-9 vs. ChVLP-2	ns	0.95		Gardasil-9 vs. ChVLP-2	ns	0.1682		Gardasil-9 vs. ChVLP-2	ns	0.9983		Gardasil-9 vs. ChVLP-2	ns	>0.9999		Gardasil-9 vs. ChVLP-2	ns	0.9981		Gardasil-9 vs. ChVLP-2	ns	>0.9999
Carvarix vs. ChVLP-1	****	<0.0001		Carvarix vs. ChVLP-1	ns	>0.9999		Carvarix vs. ChVLP-1	****	<0.0001		Carvarix vs. ChVLP-1	ns	0.7706		Carvarix vs. ChVLP-1	****	<0.0001		Carvarix vs. ChVLP-1	ns	>0.9999
Carvarix vs. ChVLP-2	****	<0.0001		Carvarix vs. ChVLP-2	ns	>0.9999		Carvarix vs. ChVLP-2	****	<0.0001		Carvarix vs. ChVLP-2	ns	>0.9999		Carvarix vs. ChVLP-2	****	<0.0001		Carvarix vs. ChVLP-2	ns	>0.9999
ChVLP-1 vs. ChVLP-2	ns	0.6802		ChVLP-1 vs. ChVLP-2	ns	>0.9999		ChVLP-1 vs. ChVLP-2	ns	>0.9999		ChVLP-1 vs. ChVLP-2	ns	0.7706		ChVLP-1 vs. ChVLP-2	ns	0.7545		ChVLP-1 vs. ChVLP-2	ns	>0.9999
HPV11		p value		HPV68		p value		HPV11		p value		HPV68		p value		HPV11		p value		HPV68		p value
WT VLPs-1 vs. WT VLPs-2	*	0.0186		WT VLPs-1 vs. WT VLPs-2	ns	>0.9999		WT VLPs-1 vs. WT VLPs-2	ns	0.9998		WT VLPs-1 vs. WT VLPs-2	ns	>0.9999		WT VLPs-1 vs. WT VLPs-2	ns	0.44		WT VLPs-1 vs. WT VLPs-2	ns	>0.9999
WT VLPs-1 vs. Gardasil-9	ns	0.5837		WT VLPs-1 vs. Gardasil-9	ns	>0.9999		WT VLPs-1 vs. Gardasil-9	ns	0.9998		WT VLPs-1 vs. Gardasil-9	ns	>0.9999		WT VLPs-1 vs. Gardasil-9	ns	>0.9999		WT VLPs-1 vs. Gardasil-9	ns	>0.9999
WT VLPs-1 vs. Carvarix	****	<0.0001		WT VLPs-1 vs. Carvarix	ns	>0.9999		WT VLPs-1 vs. Carvarix	****	<0.0001		WT VLPs-1 vs. Carvarix	ns	>0.9999		WT VLPs-1 vs. Carvarix	****	<0.0001		WT VLPs-1 vs. Carvarix	ns	>0.9999
WT VLPs-1 vs. ChVLP-1	ns	0.4859		WT VLPs-1 vs. ChVLP-1	ns	>0.9999		WT VLPs-1 vs. ChVLP-1	ns	0.982		WT VLPs-1 vs. ChVLP-1	ns	>0.9999		WT VLPs-1 vs. ChVLP-1	ns	0.2171		WT VLPs-1 vs. ChVLP-1	ns	>0.9999
WT VLPs-1 vs. ChVLP-2	**	0.0041		WT VLPs-1 vs. ChVLP-2	ns	>0.9999		WT VLPs-1 vs. ChVLP-2	ns	0.8075		WT VLPs-1 vs. ChVLP-2	ns	>0.9999		WT VLPs-1 vs. ChVLP-2	ns	0.6598		WT VLPs-1 vs. ChVLP-2	ns	>0.9999
WT VLPs-2 vs. Gardasil-9	ns	0.6185		WT VLPs-2 vs. Gardasil-9	ns	>0.9999		WT VLPs-2 vs. Gardasil-9	ns	>0.9999		WT VLPs-2 vs. Gardasil-9	ns	>0.9999		WT VLPs-2 vs. Gardasil-9	ns	0.4896		WT VLPs-2 vs. Gardasil-9	ns	>0.9999
WT VLPs-2 vs. Carvarix	****	<0.0001		WT VLPs-2 vs. Carvarix	ns	>0.9999		WT VLPs-2 vs. Carvarix	****	<0.0001		WT VLPs-2 vs. Carvarix	ns	>0.9999		WT VLPs-2 vs. Carvarix	****	<0.0001		WT VLPs-2 vs. Carvarix	ns	>0.9999
WT VLPs-2 vs. ChVLP-1	ns	0.7131		WT VLPs-2 vs. ChVLP-1	ns	>0.9999		WT VLPs-2 vs. ChVLP-1	ns	0.9983		WT VLPs-2 vs. ChVLP-1	ns	>0.9999		WT VLPs-2 vs. ChVLP-1	ns	0.9985		WT VLPs-2 vs. ChVLP-1	ns	>0.9999
WT VLPs-2 vs. ChVLP-2	ns	0.9979		WT VLPs-2 vs. ChVLP-2	ns	>0.9999		WT VLPs-2 vs. ChVLP-2	ns	0.9246		WT VLPs-2 vs. ChVLP-2	ns	>0.9999		WT VLPs-2 vs. ChVLP-2	ns	0.9994		WT VLPs-2 vs. ChVLP-2	ns	>0.9999
Gardasil-9 vs. Carvarix	****	<0.0001		Gardasil-9 vs. Carvarix	ns	>0.9999		Gardasil-9 vs. Carvarix	****	<0.0001		Gardasil-9 vs. Carvarix	ns	>0.9999		Gardasil-9 vs. Carvarix	****	<0.0001		Gardasil-9 vs. Carvarix	ns	>0.9999
Gardasil-9 vs. ChVLP-1	ns	>0.9999		Gardasil-9 vs. ChVLP-1	ns	>0.9999		Gardasil-9 vs. ChVLP-1	ns	0.9983		Gardasil-9 vs. ChVLP-1	ns	>0.9999		Gardasil-9 vs. ChVLP-1	ns	0.2523		Gardasil-9 vs. ChVLP-1	ns	>0.9999
Gardasil-9 vs. ChVLP-2	ns	0.3363		Gardasil-9 vs. ChVLP-2	ns	>0.9999		Gardasil-9 vs. ChVLP-2	ns	0.9246		Gardasil-9 vs. ChVLP-2	ns	>0.9999		Gardasil-9 vs. ChVLP-2	ns	0.7084		Gardasil-9 vs. ChVLP-2	ns	>0.9999
Carvarix vs. ChVLP-1	****	<0.0001		Carvarix vs. ChVLP-1	ns	>0.9999		Carvarix vs. ChVLP-1	****	<0.0001		Carvarix vs. ChVLP-1	ns	>0.9999		Carvarix vs. ChVLP-1	****	<0.0001		Carvarix vs. ChVLP-1	ns	>0.9999
Carvarix vs. ChVLP-2	****	<0.0001		Carvarix vs. ChVLP-2	ns	>0.9999		Carvarix vs. ChVLP-2	****	<0.0001		Carvarix vs. ChVLP-2	ns	>0.9999		Carvarix vs. ChVLP-2	****	<0.0001		Carvarix vs. ChVLP-2	ns	>0.9999
ChVLP-1 vs. ChVLP-2	ns	0.4248		ChVLP-1 vs. ChVLP-2	ns	>0.9999		ChVLP-1 vs. ChVLP-2	ns	0.9935		ChVLP-1 vs. ChVLP-2	ns	>0.9999		ChVLP-1 vs. ChVLP-2	ns	0.9765		ChVLP-1 vs. ChVLP-2	ns	>0.9999
HPV16		p value		HPV70		p value		HPV16		p value		HPV70		p value		HPV16		p value		HPV70		p value
WT VLPs-1 vs. WT VLPs-2	ns	0.9997		WT VLPs-1 vs. WT VLPs-2	ns	>0.9999		WT VLPs-1 vs. WT VLPs-2	ns	0.982		WT VLPs-1 vs. WT VLPs-2	ns	0.9858		WT VLPs-1 vs. WT VLPs-2	ns	0.9974		WT VLPs-1 vs. WT VLPs-2	ns	>0.9999
WT VLPs-1 vs. Gardasil-9	ns	0.0515		WT VLPs-1 vs. Gardasil-9	ns	>0.9999		WT VLPs-1 vs. Gardasil-9	ns	0.6399		WT VLPs-1 vs. Gardasil-9	ns	0.5607		WT VLPs-1 vs. Gardasil-9	***	0.0009		WT VLPs-1 vs. Gardasil-9	ns	>0.9999
WT VLPs-1 vs. Carvarix	ns	0.8462		WT VLPs-1 vs. Carvarix	ns	>0.9999		WT VLPs-1 vs. Carvarix	****	<0.0001		WT VLPs-1 vs. Carvarix	ns	0.5607		WT VLPs-1 vs. Carvarix	ns	>0.9999		WT VLPs-1 vs. Carvarix	ns	>0.9999
WT VLPs-1 vs. ChVLP-1	ns	0.1724		WT VLPs-1 vs. ChVLP-1	ns	>0.9999		WT VLPs-1 vs. ChVLP-1	ns	0.4554		WT VLPs-1 vs. ChVLP-1	ns	0.5607		WT VLPs-1 vs. ChVLP-1	ns	0.3467		WT VLPs-1 vs. ChVLP-1	ns	>0.9999
WT VLPs-1 vs. ChVLP-2	****	<0.0001		WT VLPs-1 vs. ChVLP-2	ns	>0.9999		WT VLPs-1 vs. ChVLP-2	****	<0.0001		WT VLPs-1 vs. ChVLP-2	ns	0.5607		WT VLPs-1 vs. ChVLP-2	*	0.0463		WT VLPs-1 vs. ChVLP-2	ns	>0.9999
WT VLPs-2 vs. Gardasil-9	ns	0.1105		WT VLPs-2 vs. Gardasil-9	ns	>0.9999		WT VLPs-2 vs. Gardasil-9	ns	0.2228		WT VLPs-2 vs. Gardasil-9	ns	0.9197		WT VLPs-2 vs. Gardasil-9	***	0.0001		WT VLPs-2 vs. Gardasil-9	ns	>0.9999
WT VLPs-2 vs. Carvarix	ns	0.95		WT VLPs-2 vs. Carvarix	ns	>0.9999		WT VLPs-2 vs. Carvarix	****	<0.0001		WT VLPs-2 vs. Carvarix	ns	0.9197		WT VLPs-2 vs. Carvarix	ns	0.988		WT VLPs-2 vs. Carvarix	ns	>0.9999
WT VLPs-2 vs. ChVLP-1	ns	0.3072		WT VLPs-2 vs. ChVLP-1	ns	>0.9999		WT VLPs-2 vs. ChVLP-1	ns	0.1213		WT VLPs-2 vs. ChVLP-1	ns	0.9197		WT VLPs-2 vs. ChVLP-1	ns	0.1397		WT VLPs-2 vs. ChVLP-1	ns	>0.9999
WT VLPs-2 vs. ChVLP-2	****	<0.0001		WT VLPs-2 vs. ChVLP-2	ns	>0.9999		WT VLPs-2 vs. ChVLP-2	****	<0.0001		WT VLPs-2 vs. ChVLP-2	ns	0.9197		WT VLPs-2 vs. ChVLP-2	*	0.0112		WT VLPs-2 vs. ChVLP-2	ns	>0.9999
Gardasil-9 vs. Carvarix	ns	0.5521		Gardasil-9 vs. Carvarix	ns	>0.9999		Gardasil-9 vs. Carvarix	*	0.0311		Gardasil-9 vs. Carvarix	ns	>0.9999		Gardasil-9 vs. Carvarix	**	0.0018		Gardasil-9 vs. Carvarix	ns	>0.9999
Gardasil-9 vs. ChVLP-1	ns	0.9965		Gardasil-9 vs. ChVLP-1	ns	>0.9999		Gardasil-9 vs. ChVLP-1	ns	0.9998		Gardasil-9 vs. ChVLP-1	ns	>0.9999		Gardasil-9 vs. ChVLP-1	ns	0.3203		Gardasil-9 vs. ChVLP-1	ns	>0.9999
Gardasil-9 vs. ChVLP-2	*	0.0216		Gardasil-9 vs. ChVLP-2	ns	>0.9999		Gardasil-9 vs. ChVLP-2	**	0.0025		Gardasil-9 vs. ChVLP-2	ns	>0.9999		Gardasil-9 vs. ChVLP-2	ns	0.8608		Gardasil-9 vs. ChVLP-2	ns	>0.9999
Carvarix vs. ChVLP-1	ns	0.8462		Carvarix vs. ChVLP-1	ns	>0.9999		Carvarix vs. ChVLP-1	ns	0.0683		Carvarix vs. ChVLP-1	ns	>0.9999		Carvarix vs. ChVLP-1	ns	0.4558		Carvarix vs. ChVLP-1	ns	>0.9999
Carvarix vs. ChVLP-2	****	<0.0001		Carvarix vs. ChVLP-2	ns	>0.9999		Carvarix vs. ChVLP-2	ns	0.9756		Carvarix vs. ChVLP-2	ns	>0.9999		Carvarix vs. ChVLP-2	ns	0.075		Carvarix vs. ChVLP-2	ns	>0.9999
ChVLP-1 vs. ChVLP-2	**	0.0041		ChVLP-1 vs. ChVLP-2	ns	>0.9999		ChVLP-1 vs. ChVLP-2	**	0.0068		ChVLP-1 vs. ChVLP-2	ns	>0.9999		ChVLP-1 vs. ChVLP-2	ns	0.948		ChVLP-1 vs. ChVLP-2	ns	>0.9999
HPV18		p value		HPV26		p value		HPV18		p value		HPV26		p value		HPV18		p value		HPV26		p value
WT VLPs-1 vs. WT VLPs-2	ns	0.9771		WT VLPs-1 vs. WT VLPs-2	ns	>0.9999		WT VLPs-1 vs. WT VLPs-2	ns	0.9998		WT VLPs-1 vs. WT VLPs-2	ns	>0.9999		WT VLPs-1 vs. WT VLPs-2	****	<0.0001		WT VLPs-1 vs. WT VLPs-2	ns	>0.9999
WT VLPs-1 vs. Gardasil-9	ns	0.9068		WT VLPs-1 vs. Gardasil-9	ns	0.8438		WT VLPs-1 vs. Gardasil-9	ns	0.9601		WT VLPs-1 vs. Gardasil-9	ns	>0.9999		WT VLPs-1 vs. Gardasil-9	ns	0.9974		WT VLPs-1 vs. Gardasil-9	ns	>0.9999
WT VLPs-1 vs. Carvarix	ns	>0.9999		WT VLPs-1 vs. Carvarix	ns	>0.9999		WT VLPs-1 vs. Carvarix	****	<0.0001		WT VLPs-1 vs. Carvarix	ns	>0.9999		WT VLPs-1 vs. Carvarix	ns	0.9934		WT VLPs-1 vs. Carvarix	ns	>0.9999
WT VLPs-1 vs. ChVLP-1	ns	0.9997		WT VLPs-1 vs. ChVLP-1	ns	>0.9999		WT VLPs-1 vs. ChVLP-1	ns	0.1665		WT VLPs-1 vs. ChVLP-1	ns	>0.9999		WT VLPs-1 vs. ChVLP-1	ns	0.9989		WT VLPs-1 vs. ChVLP-1	ns	>0.9999
WT VLPs-1 vs. ChVLP-2	ns	0.9917		WT VLPs-1 vs. ChVLP-2	ns	0.6117		WT VLPs-1 vs. ChVLP-2	ns	>0.9999		WT VLPs-1 vs. ChVLP-2	ns	>0.9999		WT VLPs-1 vs. ChVLP-2	ns	0.7975		WT VLPs-1 vs. ChVLP-2	ns	>0.9999
WT VLPs-2 vs. Gardasil-9	ns	0.9997		WT VLPs-2 vs. Gardasil-9	ns	0.8438		WT VLPs-2 vs. Gardasil-9	ns	0.8737		WT VLPs-2 vs. Gardasil-9	ns	>0.9999		WT VLPs-2 vs. Gardasil-9	****	<0.0001		WT VLPs-2 vs. Gardasil-9	ns	>0.9999
WT VLPs-2 vs. Carvarix	ns	0.9771		WT VLPs-2 vs. Carvarix	ns	>0.9999		WT VLPs-2 vs. Carvarix	****	<0.0001		WT VLPs-2 vs. Carvarix	ns	>0.9999		WT VLPs-2 vs. Carvarix	***	0.0002		WT VLPs-2 vs. Carvarix	ns	>0.9999
WT VLPs-2 vs. ChVLP-1	ns	0.9979		WT VLPs-2 vs. ChVLP-1	ns	>0.9999		WT VLPs-2 vs. ChVLP-1	ns	0.0862		WT VLPs-2 vs. ChVLP-1	ns	>0.9999		WT VLPs-2 vs. ChVLP-1	****	<0.0001		WT VLPs-2 vs. ChVLP-1	ns	>0.9999
WT VLPs-2 vs. ChVLP-2	ns	0.7694		WT VLPs-2 vs. ChVLP-2	ns	0.6117		WT VLPs-2 vs. ChVLP-2	ns	0.9998		WT VLPs-2 vs. ChVLP-2	ns	>0.9999		WT VLPs-2 vs. ChVLP-2	**	0.0035		WT VLPs-2 vs. ChVLP-2	ns	>0.9999
Gardasil-9 vs. Carvarix	ns	0.9068		Gardasil-9 vs. Carvarix	ns	0.8438		Gardasil-9 vs. Carvarix	***	0.0006		Gardasil-9 vs. Carvarix	ns	>0.9999		Gardasil-9 vs. Carvarix	ns	0.9104		Gardasil-9 vs. Carvarix	ns	>0.9999
Gardasil-9 vs. ChVLP-1	ns	0.9771		Gardasil-9 vs. ChVLP-1	ns	0.8438		Gardasil-9 vs. ChVLP-1	ns	0.6399		Gardasil-9 vs. ChVLP-1	ns	>0.9999		Gardasil-9 vs. ChVLP-1	ns	>0.9999		Gardasil-9 vs. ChVLP-1	ns	>0.9999
Gardasil-9 vs. ChVLP-2	ns	0.5837		Gardasil-9 vs. ChVLP-2	ns	0.9988		Gardasil-9 vs. ChVLP-2	ns	0.9601		Gardasil-9 vs. ChVLP-2	ns	>0.9999		Gardasil-9 vs. ChVLP-2	ns	0.5076		Gardasil-9 vs. ChVLP-2	ns	>0.9999
Carvarix vs. ChVLP-1	ns	0.9997		Carvarix vs. ChVLP-1	ns	>0.9999		Carvarix vs. ChVLP-1	ns	0.0976		Carvarix vs. ChVLP-1	ns	>0.9999		Carvarix vs. ChVLP-1	ns	0.9344		Carvarix vs. ChVLP-1	ns	>0.9999
Carvarix vs. ChVLP-2	ns	0.9917		Carvarix vs. ChVLP-2	ns	0.6117		Carvarix vs. ChVLP-2	****	<0.0001		Carvarix vs. ChVLP-2	ns	>0.9999		Carvarix vs. ChVLP-2	ns	0.9801		Carvarix vs. ChVLP-2	ns	>0.9999
ChVLP-1 vs. ChVLP-2	ns	0.95		ChVLP-1 vs. ChVLP-2	ns	0.6117		ChVLP-1 vs. ChVLP-2	ns	0.1665		ChVLP-1 vs. ChVLP-2	ns	>0.9999		ChVLP-1 vs. ChVLP-2	ns	0.5586		ChVLP-1 vs. ChVLP-2	ns	>0.9999
HPV31		p value		HPV69		p value		HPV31		p value		HPV69		p value		HPV31		p value		HPV69		p value
WT VLPs-1 vs. WT VLPs-2	ns	0.9771		WT VLPs-1 vs. WT VLPs-2	ns	>0.9999		WT VLPs-1 vs. WT VLPs-2	ns	0.9998		WT VLPs-1 vs. WT VLPs-2	ns	>0.9999		WT VLPs-1 vs. WT VLPs-2	ns	0.9996		WT VLPs-1 vs. WT VLPs-2	ns	>0.9999
WT VLPs-1 vs. Gardasil-9	ns	0.9917		WT VLPs-1 vs. Gardasil-9	ns	0.8438		WT VLPs-1 vs. Gardasil-9	ns	0.9601		WT VLPs-1 vs. Gardasil-9	ns	>0.9999		WT VLPs-1 vs. Gardasil-9	ns	>0.9999		WT VLPs-1 vs. Gardasil-9	ns	>0.9999
WT VLPs-1 vs. Carvarix	****	<0.0001		WT VLPs-1 vs. Carvarix	ns	>0.9999		WT VLPs-1 vs. Carvarix	****	<0.0001		WT VLPs-1 vs. Carvarix	ns	>0.9999		WT VLPs-1 vs. Carvarix	****	<0.0001		WT VLPs-1 vs. Carvarix	ns	>0.9999
WT VLPs-1 vs. ChVLP-1	ns	0.5837		WT VLPs-1 vs. ChVLP-1	ns	>0.9999		WT VLPs-1 vs. ChVLP-1	ns	0.5473		WT VLPs-1 vs. ChVLP-1	ns	>0.9999		WT VLPs-1 vs. ChVLP-1	**	0.0015		WT VLPs-1 vs. ChVLP-1	ns	>0.9999
WT VLPs-1 vs. ChVLP-2	ns	0.2335		WT VLPs-1 vs. ChVLP-2	ns	>0.9999		WT VLPs-1 vs. ChVLP-2	ns	0.5473		WT VLPs-1 vs. ChVLP-2	ns	>0.9999		WT VLPs-1 vs. ChVLP-2	ns	0.9272		WT VLPs-1 vs. ChVLP-2	ns	>0.9999
WT VLPs-2 vs. Gardasil-9	ns	>0.9999		WT VLPs-2 vs. Gardasil-9	ns	0.8438		WT VLPs-2 vs. Gardasil-9	ns	0.8737		WT VLPs-2 vs. Gardasil-9	ns	>0.9999		WT VLPs-2 vs. Gardasil-9	ns	0.9996		WT VLPs-2 vs. Gardasil-9	ns	>0.9999
WT VLPs-2 vs. Carvarix	****	<0.0001		WT VLPs-2 vs. Carvarix	ns	>0.9999		WT VLPs-2 vs. Carvarix	****	<0.0001		WT VLPs-2 vs. Carvarix	ns	>0.9999		WT VLPs-2 vs. Carvarix	****	<0.0001		WT VLPs-2 vs. Carvarix	ns	>0.9999
WT VLPs-2 vs. ChVLP-1	ns	0.95		WT VLPs-2 vs. ChVLP-1	ns	>0.9999		WT VLPs-2 vs. ChVLP-1	ns	0.7283		WT VLPs-2 vs. ChVLP-1	ns	>0.9999		WT VLPs-2 vs. ChVLP-1	**	0.0046		WT VLPs-2 vs. ChVLP-1	ns	>0.9999
WT VLPs-2 vs. ChVLP-2	*	0.0388		WT VLPs-2 vs. ChVLP-2	ns	>0.9999		WT VLPs-2 vs. ChVLP-2	ns	0.3687		WT VLPs-2 vs. ChVLP-2	ns	>0.9999		WT VLPs-2 vs. ChVLP-2	ns	0.9858		WT VLPs-2 vs. ChVLP-2	ns	>0.9999
Gardasil-9 vs. Carvarix	****	<0.0001		Gardasil-9 vs. Carvarix	ns	0.8438		Gardasil-9 vs. Carvarix	****	<0.0001		Gardasil-9 vs. Carvarix	ns	>0.9999		Gardasil-9 vs. Carvarix	****	<0.0001		Gardasil-9 vs. Carvarix	ns	>0.9999
Gardasil-9 vs. ChVLP-1	ns	0.9068		Gardasil-9 vs. ChVLP-1	ns	0.8438		Gardasil-9 vs. ChVLP-1	ns	0.1213		Gardasil-9 vs. ChVLP-1	ns	>0.9999		Gardasil-9 vs. ChVLP-1	**	0.0015		Gardasil-9 vs. ChVLP-1	ns	>0.9999
Gardasil-9 vs. ChVLP-2	ns	0.0586		Gardasil-9 vs. ChVLP-2	ns	0.8438		Gardasil-9 vs. ChVLP-2	ns	0.9601		Gardasil-9 vs. ChVLP-2	ns	>0.9999		Gardasil-9 vs. ChVLP-2	ns	0.9272		Gardasil-9 vs. ChVLP-2	ns	>0.9999
Carvarix vs. ChVLP-1	****	<0.0001		Carvarix vs. ChVLP-1	ns	>0.9999		Carvarix vs. ChVLP-1	****	<0.0001		Carvarix vs. ChVLP-1	ns	>0.9999		Carvarix vs. ChVLP-1	***	0.0001		Carvarix vs. ChVLP-1	ns	>0.9999
Carvarix vs. ChVLP-2	****	<0.0001		Carvarix vs. ChVLP-2	ns	>0.9999		Carvarix vs. ChVLP-2	****	<0.0001		Carvarix vs. ChVLP-2	ns	>0.9999		Carvarix vs. ChVLP-2	****	<0.0001		Carvarix vs. ChVLP-2	ns	>0.9999
ChVLP-1 vs. ChVLP-2	**	0.002		ChVLP-1 vs. ChVLP-2	ns	>0.9999		ChVLP-1 vs. ChVLP-2	*	0.011		ChVLP-1 vs. ChVLP-2	ns	>0.9999		ChVLP-1 vs. ChVLP-2	*	0.04		ChVLP-1 vs. ChVLP-2	ns	>0.9999
HPV33		p value		HPV51		p value		HPV33		p value		HPV51		p value		HPV33		p value		HPV51		p value
WT VLPs-1 vs. WT VLPs-2	ns	0.9979		WT VLPs-1 vs. WT VLPs-2	ns	>0.9999		WT VLPs-1 vs. WT VLPs-2	ns	0.9983		WT VLPs-1 vs. WT VLPs-2	ns	0.1874		WT VLPs-1 vs. WT VLPs-2	ns	0.9946		WT VLPs-1 vs. WT VLPs-2	ns	>0.9999
WT VLPs-1 vs. Gardasil-9	ns	>0.9999		WT VLPs-1 vs. Gardasil-9	**	0.0054		WT VLPs-1 vs. Gardasil-9	ns	0.982		WT VLPs-1 vs. Gardasil-9	ns	0.1874		WT VLPs-1 vs. Gardasil-9	ns	0.9996		WT VLPs-1 vs. Gardasil-9	ns	>0.9999
WT VLPs-1 vs. Carvarix	****	<0.0001		WT VLPs-1 vs. Carvarix	ns	>0.9999		WT VLPs-1 vs. Carvarix	****	<0.0001		WT VLPs-1 vs. Carvarix	ns	0.1874		WT VLPs-1 vs. Carvarix	****	<0.0001		WT VLPs-1 vs. Carvarix	ns	>0.9999
WT VLPs-1 vs. ChVLP-1	****	<0.0001		WT VLPs-1 vs. ChVLP-1	ns	>0.9999		WT VLPs-1 vs. ChVLP-1	****	<0.0001		WT VLPs-1 vs. ChVLP-1	ns	0.1874		WT VLPs-1 vs. ChVLP-1	****	<0.0001		WT VLPs-1 vs. ChVLP-1	ns	>0.9999
WT VLPs-1 vs. ChVLP-2	*	0.0115		WT VLPs-1 vs. ChVLP-2	ns	>0.9999		WT VLPs-1 vs. ChVLP-2	ns	0.982		WT VLPs-1 vs. ChVLP-2	ns	0.1874		WT VLPs-1 vs. ChVLP-2	**	0.0042		WT VLPs-1 vs. ChVLP-2	ns	>0.9999
WT VLPs-2 vs. Gardasil-9	ns	0.9997		WT VLPs-2 vs. Gardasil-9	**	0.0054		WT VLPs-2 vs. Gardasil-9	ns	0.9998		WT VLPs-2 vs. Gardasil-9	ns	>0.9999		WT VLPs-2 vs. Gardasil-9	ns	0.9591		WT VLPs-2 vs. Gardasil-9	ns	>0.9999
WT VLPs-2 vs. Carvarix	****	<0.0001		WT VLPs-2 vs. Carvarix	ns	>0.9999		WT VLPs-2 vs. Carvarix	****	<0.0001		WT VLPs-2 vs. Carvarix	ns	>0.9999		WT VLPs-2 vs. Carvarix	****	<0.0001		WT VLPs-2 vs. Carvarix	ns	>0.9999
WT VLPs-2 vs. ChVLP-1	****	<0.0001		WT VLPs-2 vs. ChVLP-1	ns	>0.9999		WT VLPs-2 vs. ChVLP-1	****	<0.0001		WT VLPs-2 vs. ChVLP-1	ns	>0.9999		WT VLPs-2 vs. ChVLP-1	****	<0.0001		WT VLPs-2 vs. ChVLP-1	ns	>0.9999
WT VLPs-2 vs. ChVLP-2	*	0.0451		WT VLPs-2 vs. ChVLP-2	ns	>0.9999		WT VLPs-2 vs. ChVLP-2	ns	0.8737		WT VLPs-2 vs. ChVLP-2	ns	>0.9999		WT VLPs-2 vs. ChVLP-2	*	0.0256		WT VLPs-2 vs. ChVLP-2	ns	>0.9999
Gardasil-9 vs. Carvarix	****	<0.0001		Gardasil-9 vs. Carvarix	**	0.0054		Gardasil-9 vs. Carvarix	****	<0.0001		Gardasil-9 vs. Carvarix	ns	>0.9999		Gardasil-9 vs. Carvarix	****	<0.0001		Gardasil-9 vs. Carvarix	ns	>0.9999
Gardasil-9 vs. ChVLP-1	****	<0.0001		Gardasil-9 vs. ChVLP-1	**	0.0054		Gardasil-9 vs. ChVLP-1	****	<0.0001		Gardasil-9 vs. ChVLP-1	ns	>0.9999		Gardasil-9 vs. ChVLP-1	****	<0.0001		Gardasil-9 vs. ChVLP-1	ns	>0.9999
Gardasil-9 vs. ChVLP-2	*	0.0186		Gardasil-9 vs. ChVLP-2	**	0.0054		Gardasil-9 vs. ChVLP-2	ns	0.7283		Gardasil-9 vs. ChVLP-2	ns	>0.9999		Gardasil-9 vs. ChVLP-2	**	0.0013		Gardasil-9 vs. ChVLP-2	ns	>0.9999
Carvarix vs. ChVLP-1	ns	>0.9999		Carvarix vs. ChVLP-1	ns	>0.9999		Carvarix vs. ChVLP-1	ns	>0.9999		Carvarix vs. ChVLP-1	ns	>0.9999		Carvarix vs. ChVLP-1	ns	>0.9999		Carvarix vs. ChVLP-1	ns	>0.9999
Carvarix vs. ChVLP-2	****	<0.0001		Carvarix vs. ChVLP-2	ns	>0.9999		Carvarix vs. ChVLP-2	****	<0.0001		Carvarix vs. ChVLP-2	ns	>0.9999		Carvarix vs. ChVLP-2	***	0.0002		Carvarix vs. ChVLP-2	ns	>0.9999
ChVLP-1 vs. ChVLP-2	****	<0.0001		ChVLP-1 vs. ChVLP-2	ns	>0.9999		ChVLP-1 vs. ChVLP-2	****	<0.0001		ChVLP-1 vs. ChVLP-2	ns	>0.9999		ChVLP-1 vs. ChVLP-2	***	0.0002		ChVLP-1 vs. ChVLP-2	ns	>0.9999
HPV45		p value		HPV56		p value		HPV45		p value		HPV56		p value		HPV45		p value		HPV56		p value
WT VLPs-1 vs. WT VLPs-2	ns	0.2584		WT VLPs-1 vs. WT VLPs-2	ns	>0.9999		WT VLPs-1 vs. WT VLPs-2	ns	0.9935		WT VLPs-1 vs. WT VLPs-2	ns	>0.9999		WT VLPs-1 vs. WT VLPs-2	ns	0.9187		WT VLPs-1 vs. WT VLPs-2	ns	>0.9999
WT VLPs-1 vs. Gardasil-9	****	<0.0001		WT VLPs-1 vs. Gardasil-9	ns	>0.9999		WT VLPs-1 vs. Gardasil-9	*	0.0355		WT VLPs-1 vs. Gardasil-9	ns	>0.9999		WT VLPs-1 vs. Gardasil-9	ns	0.3326		WT VLPs-1 vs. Gardasil-9	ns	>0.9999
WT VLPs-1 vs. Carvarix	****	<0.0001		WT VLPs-1 vs. Carvarix	ns	>0.9999		WT VLPs-1 vs. Carvarix	****	<0.0001		WT VLPs-1 vs. Carvarix	ns	>0.9999		WT VLPs-1 vs. Carvarix	****	<0.0001		WT VLPs-1 vs. Carvarix	ns	>0.9999
WT VLPs-1 vs. ChVLP-1	ns	0.0984		WT VLPs-1 vs. ChVLP-1	ns	>0.9999		WT VLPs-1 vs. ChVLP-1	ns	0.8075		WT VLPs-1 vs. ChVLP-1	ns	>0.9999		WT VLPs-1 vs. ChVLP-1	ns	0.8596		WT VLPs-1 vs. ChVLP-1	ns	>0.9999
WT VLPs-1 vs. ChVLP-2	ns	0.95		WT VLPs-1 vs. ChVLP-2	ns	>0.9999		WT VLPs-1 vs. ChVLP-2	ns	>0.9999		WT VLPs-1 vs. ChVLP-2	ns	>0.9999		WT VLPs-1 vs. ChVLP-2	ns	0.6437		WT VLPs-1 vs. ChVLP-2	ns	>0.9999
WT VLPs-2 vs. Gardasil-9	****	<0.0001		WT VLPs-2 vs. Gardasil-9	ns	>0.9999		WT VLPs-2 vs. Gardasil-9	ns	0.1508		WT VLPs-2 vs. Gardasil-9	ns	>0.9999		WT VLPs-2 vs. Gardasil-9	ns	0.9104		WT VLPs-2 vs. Gardasil-9	ns	>0.9999
WT VLPs-2 vs. Carvarix	****	<0.0001		WT VLPs-2 vs. Carvarix	ns	>0.9999		WT VLPs-2 vs. Carvarix	****	<0.0001		WT VLPs-2 vs. Carvarix	ns	>0.9999		WT VLPs-2 vs. Carvarix	****	<0.0001		WT VLPs-2 vs. Carvarix	ns	>0.9999
WT VLPs-2 vs. ChVLP-1	ns	0.9979		WT VLPs-2 vs. ChVLP-1	ns	>0.9999		WT VLPs-2 vs. ChVLP-1	ns	0.982		WT VLPs-2 vs. ChVLP-1	ns	>0.9999		WT VLPs-2 vs. ChVLP-1	ns	>0.9999		WT VLPs-2 vs. ChVLP-1	ns	>0.9999
WT VLPs-2 vs. ChVLP-2	ns	0.7984		WT VLPs-2 vs. ChVLP-2	ns	>0.9999		WT VLPs-2 vs. ChVLP-2	ns	0.982		WT VLPs-2 vs. ChVLP-2	ns	>0.9999		WT VLPs-2 vs. ChVLP-2	ns	0.9947		WT VLPs-2 vs. ChVLP-2	ns	>0.9999
Gardasil-9 vs. Carvarix	ns	0.1118		Gardasil-9 vs. Carvarix	ns	>0.9999		Gardasil-9 vs. Carvarix	****	<0.0001		Gardasil-9 vs. Carvarix	ns	>0.9999		Gardasil-9 vs. Carvarix	****	<0.0001		Gardasil-9 vs. Carvarix	ns	>0.9999
Gardasil-9 vs. ChVLP-1	****	<0.0001		Gardasil-9 vs. ChVLP-1	ns	>0.9999		Gardasil-9 vs. ChVLP-1	ns	0.5174		Gardasil-9 vs. ChVLP-1	ns	>0.9999		Gardasil-9 vs. ChVLP-1	ns	0.9538		Gardasil-9 vs. ChVLP-1	ns	>0.9999
Gardasil-9 vs. ChVLP-2	****	<0.0001		Gardasil-9 vs. ChVLP-2	ns	>0.9999		Gardasil-9 vs. ChVLP-2	*	0.0234		Gardasil-9 vs. ChVLP-2	ns	>0.9999		Gardasil-9 vs. ChVLP-2	ns	0.9966		Gardasil-9 vs. ChVLP-2	ns	>0.9999
Carvarix vs. ChVLP-1	****	<0.0001		Carvarix vs. ChVLP-1	ns	>0.9999		Carvarix vs. ChVLP-1	****	<0.0001		Carvarix vs. ChVLP-1	ns	>0.9999		Carvarix vs. ChVLP-1	****	<0.0001		Carvarix vs. ChVLP-1	ns	>0.9999
Carvarix vs. ChVLP-2	****	<0.0001		Carvarix vs. ChVLP-2	ns	>0.9999		Carvarix vs. ChVLP-2	****	<0.0001		Carvarix vs. ChVLP-2	ns	>0.9999		Carvarix vs. ChVLP-2	****	<0.0001		Carvarix vs. ChVLP-2	ns	>0.9999
ChVLP-1 vs. ChVLP-2	ns	0.5205		ChVLP-1 vs. ChVLP-2	ns	>0.9999		ChVLP-1 vs. ChVLP-2	ns	0.7283		ChVLP-1 vs. ChVLP-2	ns	>0.9999		ChVLP-1 vs. ChVLP-2	ns	0.999		ChVLP-1 vs. ChVLP-2	ns	>0.9999
HPV52		p value		HPV66		p value		HPV52		p value		HPV66		p value		HPV52		p value		HPV66		p value
WT VLPs-1 vs. WT VLPs-2	ns	>0.9999		WT VLPs-1 vs. WT VLPs-2	ns	>0.9999		WT VLPs-1 vs. WT VLPs-2	ns	0.8075		WT VLPs-1 vs. WT VLPs-2	ns	0.7706		WT VLPs-1 vs. WT VLPs-2	ns	0.9996		WT VLPs-1 vs. WT VLPs-2	ns	>0.9999
WT VLPs-1 vs. Gardasil-9	ns	>0.9999		WT VLPs-1 vs. Gardasil-9	ns	>0.9999		WT VLPs-1 vs. Gardasil-9	ns	>0.9999		WT VLPs-1 vs. Gardasil-9	ns	0.7706		WT VLPs-1 vs. Gardasil-9	ns	>0.9999		WT VLPs-1 vs. Gardasil-9	ns	>0.9999
WT VLPs-1 vs. Carvarix	****	<0.0001		WT VLPs-1 vs. Carvarix	ns	>0.9999		WT VLPs-1 vs. Carvarix	****	<0.0001		WT VLPs-1 vs. Carvarix	ns	0.7706		WT VLPs-1 vs. Carvarix	****	<0.0001		WT VLPs-1 vs. Carvarix	ns	>0.9999
WT VLPs-1 vs. ChVLP-1	ns	0.4859		WT VLPs-1 vs. ChVLP-1	ns	>0.9999		WT VLPs-1 vs. ChVLP-1	*	0.0405		WT VLPs-1 vs. ChVLP-1	ns	0.7706		WT VLPs-1 vs. ChVLP-1	ns	>0.9999		WT VLPs-1 vs. ChVLP-1	ns	>0.9999
WT VLPs-1 vs. ChVLP-2	ns	0.8462		WT VLPs-1 vs. ChVLP-2	ns	>0.9999		WT VLPs-1 vs. ChVLP-2	**	0.0068		WT VLPs-1 vs. ChVLP-2	ns	0.7706		WT VLPs-1 vs. ChVLP-2	ns	0.9878		WT VLPs-1 vs. ChVLP-2	ns	>0.9999
WT VLPs-2 vs. Gardasil-9	ns	>0.9999		WT VLPs-2 vs. Gardasil-9	ns	>0.9999		WT VLPs-2 vs. Gardasil-9	ns	0.7283		WT VLPs-2 vs. Gardasil-9	ns	>0.9999		WT VLPs-2 vs. Gardasil-9	ns	0.9996		WT VLPs-2 vs. Gardasil-9	ns	>0.9999
WT VLPs-2 vs. Carvarix	****	<0.0001		WT VLPs-2 vs. Carvarix	ns	>0.9999		WT VLPs-2 vs. Carvarix	****	<0.0001		WT VLPs-2 vs. Carvarix	ns	>0.9999		WT VLPs-2 vs. Carvarix	****	<0.0001		WT VLPs-2 vs. Carvarix	ns	>0.9999
WT VLPs-2 vs. ChVLP-1	ns	0.4859		WT VLPs-2 vs. ChVLP-1	ns	>0.9999		WT VLPs-2 vs. ChVLP-1	ns	0.5473		WT VLPs-2 vs. ChVLP-1	ns	>0.9999		WT VLPs-2 vs. ChVLP-1	ns	>0.9999		WT VLPs-2 vs. ChVLP-1	ns	>0.9999
WT VLPs-2 vs. ChVLP-2	ns	0.8462		WT VLPs-2 vs. ChVLP-2	ns	>0.9999		WT VLPs-2 vs. ChVLP-2	ns	0.2228		WT VLPs-2 vs. ChVLP-2	ns	>0.9999		WT VLPs-2 vs. ChVLP-2	ns	0.9994		WT VLPs-2 vs. ChVLP-2	ns	>0.9999
Gardasil-9 vs. Carvarix	****	<0.0001		Gardasil-9 vs. Carvarix	ns	>0.9999		Gardasil-9 vs. Carvarix	****	<0.0001		Gardasil-9 vs. Carvarix	ns	>0.9999		Gardasil-9 vs. Carvarix	****	<0.0001		Gardasil-9 vs. Carvarix	ns	>0.9999
Gardasil-9 vs. ChVLP-1	ns	0.4859		Gardasil-9 vs. ChVLP-1	ns	>0.9999		Gardasil-9 vs. ChVLP-1	*	0.0268		Gardasil-9 vs. ChVLP-1	ns	>0.9999		Gardasil-9 vs. ChVLP-1	ns	>0.9999		Gardasil-9 vs. ChVLP-1	ns	>0.9999
Gardasil-9 vs. ChVLP-2	ns	0.8462		Gardasil-9 vs. ChVLP-2	ns	>0.9999		Gardasil-9 vs. ChVLP-2	**	0.0041		Gardasil-9 vs. ChVLP-2	ns	>0.9999		Gardasil-9 vs. ChVLP-2	ns	0.9878		Gardasil-9 vs. ChVLP-2	ns	>0.9999
Carvarix vs. ChVLP-1	****	<0.0001		Carvarix vs. ChVLP-1	ns	>0.9999		Carvarix vs. ChVLP-1	****	<0.0001		Carvarix vs. ChVLP-1	ns	>0.9999		Carvarix vs. ChVLP-1	****	<0.0001		Carvarix vs. ChVLP-1	ns	>0.9999
Carvarix vs. ChVLP-2	****	<0.0001		Carvarix vs. ChVLP-2	ns	>0.9999		Carvarix vs. ChVLP-2	****	<0.0001		Carvarix vs. ChVLP-2	ns	>0.9999		Carvarix vs. ChVLP-2	****	<0.0001		Carvarix vs. ChVLP-2	ns	>0.9999
ChVLP-1 vs. ChVLP-2	ns	0.9917		ChVLP-1 vs. ChVLP-2	ns	>0.9999		ChVLP-1 vs. ChVLP-2	ns	0.9935		ChVLP-1 vs. ChVLP-2	ns	>0.9999		ChVLP-1 vs. ChVLP-2	ns	0.9985		ChVLP-1 vs. ChVLP-2	ns	>0.9999
HPV58		p value		HPV53		p value		HPV58		p value		HPV53		p value		HPV58		p value		HPV53		p value
WT VLPs-1 vs. WT VLPs-2	ns	0.3923		WT VLPs-1 vs. WT VLPs-2	ns	>0.9999		WT VLPs-1 vs. WT VLPs-2	ns	0.8075		WT VLPs-1 vs. WT VLPs-2	ns	>0.9999		WT VLPs-1 vs. WT VLPs-2	ns	0.1658		WT VLPs-1 vs. WT VLPs-2	ns	>0.9999
WT VLPs-1 vs. Gardasil-9	ns	>0.9999		WT VLPs-1 vs. Gardasil-9	ns	>0.9999		WT VLPs-1 vs. Gardasil-9	ns	0.6399		WT VLPs-1 vs. Gardasil-9	ns	>0.9999		WT VLPs-1 vs. Gardasil-9	ns	>0.9999		WT VLPs-1 vs. Gardasil-9	ns	>0.9999
WT VLPs-1 vs. Carvarix	****	<0.0001		WT VLPs-1 vs. Carvarix	ns	>0.9999		WT VLPs-1 vs. Carvarix	****	<0.0001		WT VLPs-1 vs. Carvarix	ns	>0.9999		WT VLPs-1 vs. Carvarix	****	<0.0001		WT VLPs-1 vs. Carvarix	ns	>0.9999
WT VLPs-1 vs. ChVLP-1	ns	>0.9999		WT VLPs-1 vs. ChVLP-1	ns	>0.9999		WT VLPs-1 vs. ChVLP-1	ns	>0.9999		WT VLPs-1 vs. ChVLP-1	ns	>0.9999		WT VLPs-1 vs. ChVLP-1	ns	>0.9999		WT VLPs-1 vs. ChVLP-1	ns	0.913
WT VLPs-1 vs. ChVLP-2	ns	0.95		WT VLPs-1 vs. ChVLP-2	ns	>0.9999		WT VLPs-1 vs. ChVLP-2	ns	>0.9999		WT VLPs-1 vs. ChVLP-2	ns	>0.9999		WT VLPs-1 vs. ChVLP-2	**	0.0061		WT VLPs-1 vs. ChVLP-2	ns	0.913
WT VLPs-2 vs. Gardasil-9	ns	0.4859		WT VLPs-2 vs. Gardasil-9	ns	>0.9999		WT VLPs-2 vs. Gardasil-9	ns	0.0598		WT VLPs-2 vs. Gardasil-9	ns	>0.9999		WT VLPs-2 vs. Gardasil-9	ns	0.1397		WT VLPs-2 vs. Gardasil-9	ns	>0.9999
WT VLPs-2 vs. Carvarix	****	<0.0001		WT VLPs-2 vs. Carvarix	ns	>0.9999		WT VLPs-2 vs. Carvarix	****	<0.0001		WT VLPs-2 vs. Carvarix	ns	>0.9999		WT VLPs-2 vs. Carvarix	****	<0.0001		WT VLPs-2 vs. Carvarix	ns	>0.9999
WT VLPs-2 vs. ChVLP-1	ns	0.3923		WT VLPs-2 vs. ChVLP-1	ns	>0.9999		WT VLPs-2 vs. ChVLP-1	ns	0.8737		WT VLPs-2 vs. ChVLP-1	ns	>0.9999		WT VLPs-2 vs. ChVLP-1	ns	0.2643		WT VLPs-2 vs. ChVLP-1	ns	0.913
WT VLPs-2 vs. ChVLP-2	ns	0.9068		WT VLPs-2 vs. ChVLP-2	ns	>0.9999		WT VLPs-2 vs. ChVLP-2	ns	0.7283		WT VLPs-2 vs. ChVLP-2	ns	>0.9999		WT VLPs-2 vs. ChVLP-2	ns	0.8608		WT VLPs-2 vs. ChVLP-2	ns	0.913
Gardasil-9 vs. Carvarix	****	<0.0001		Gardasil-9 vs. Carvarix	ns	>0.9999		Gardasil-9 vs. Carvarix	****	<0.0001		Gardasil-9 vs. Carvarix	ns	>0.9999		Gardasil-9 vs. Carvarix	****	<0.0001		Gardasil-9 vs. Carvarix	ns	>0.9999
Gardasil-9 vs. ChVLP-1	ns	>0.9999		Gardasil-9 vs. ChVLP-1	ns	>0.9999		Gardasil-9 vs. ChVLP-1	ns	0.5473		Gardasil-9 vs. ChVLP-1	ns	>0.9999		Gardasil-9 vs. ChVLP-1	ns	0.9996		Gardasil-9 vs. ChVLP-1	ns	0.913
Gardasil-9 vs. ChVLP-2	ns	0.9771		Gardasil-9 vs. ChVLP-2	ns	>0.9999		Gardasil-9 vs. ChVLP-2	ns	0.7283		Gardasil-9 vs. ChVLP-2	ns	>0.9999		Gardasil-9 vs. ChVLP-2	**	0.0046		Gardasil-9 vs. ChVLP-2	ns	0.913
Carvarix vs. ChVLP-1	****	<0.0001		Carvarix vs. ChVLP-1	ns	>0.9999		Carvarix vs. ChVLP-1	****	<0.0001		Carvarix vs. ChVLP-1	ns	>0.9999		Carvarix vs. ChVLP-1	****	<0.0001		Carvarix vs. ChVLP-1	ns	0.913
Carvarix vs. ChVLP-2	****	<0.0001		Carvarix vs. ChVLP-2	ns	>0.9999		Carvarix vs. ChVLP-2	****	<0.0001		Carvarix vs. ChVLP-2	ns	>0.9999		Carvarix vs. ChVLP-2	****	<0.0001		Carvarix vs. ChVLP-2	ns	0.913
ChVLP-1 vs. ChVLP-2	ns	0.95		ChVLP-1 vs. ChVLP-2	ns	>0.9999		ChVLP-1 vs. ChVLP-2	ns	0.9998		ChVLP-1 vs. ChVLP-2	ns	>0.9999		ChVLP-1 vs. ChVLP-2	*	0.0133		ChVLP-1 vs. ChVLP-2	ns	>0.9999
				HPV35		p value						HPV35		p value						HPV35		p value
				WT VLPs-1 vs. WT VLPs-2	ns	0.9691						WT VLPs-1 vs. WT VLPs-2	ns	0.0868						WT VLPs-1 vs. WT VLPs-2	****	<0.0001
				WT VLPs-1 vs. Gardasil-9	ns	0.3575						WT VLPs-1 vs. Gardasil-9	ns	0.9197						WT VLPs-1 vs. Gardasil-9	ns	0.913
				WT VLPs-1 vs. Carvarix	ns	0.3575						WT VLPs-1 vs. Carvarix	ns	0.9197						WT VLPs-1 vs. Carvarix	ns	>0.9999
				WT VLPs-1 vs. ChVLP-1	ns	>0.9999						WT VLPs-1 vs. ChVLP-1	ns	0.3499						WT VLPs-1 vs. ChVLP-1	ns	0.7549
				WT VLPs-1 vs. ChVLP-2	ns	0.3575						WT VLPs-1 vs. ChVLP-2	**	0.0011						WT VLPs-1 vs. ChVLP-2	****	<0.0001
				WT VLPs-2 vs. Gardasil-9	ns	0.0644						WT VLPs-2 vs. Gardasil-9	ns	0.5607						WT VLPs-2 vs. Gardasil-9	***	0.0001
				WT VLPs-2 vs. Carvarix	ns	0.0644						WT VLPs-2 vs. Carvarix	ns	0.5607						WT VLPs-2 vs. Carvarix	****	<0.0001
				WT VLPs-2 vs. ChVLP-1	ns	0.9691						WT VLPs-2 vs. ChVLP-1	ns	0.9858						WT VLPs-2 vs. ChVLP-1	***	0.0005
				WT VLPs-2 vs. ChVLP-2	ns	0.0644						WT VLPs-2 vs. ChVLP-2	ns	0.7706						WT VLPs-2 vs. ChVLP-2	ns	0.6104
				Gardasil-9 vs. Carvarix	ns	>0.9999						Gardasil-9 vs. Carvarix	ns	>0.9999						Gardasil-9 vs. Carvarix	ns	0.913
				Gardasil-9 vs. ChVLP-1	ns	0.3575						Gardasil-9 vs. ChVLP-1	ns	0.9197						Gardasil-9 vs. ChVLP-1	ns	0.9994
				Gardasil-9 vs. ChVLP-2	ns	>0.9999						Gardasil-9 vs. ChVLP-2	*	0.035						Gardasil-9 vs. ChVLP-2	****	<0.0001
				Carvarix vs. ChVLP-1	ns	0.3575						Carvarix vs. ChVLP-1	ns	0.9197						Carvarix vs. ChVLP-1	ns	0.7549
				Carvarix vs. ChVLP-2	ns	>0.9999						Carvarix vs. ChVLP-2	*	0.035						Carvarix vs. ChVLP-2	****	<0.0001
				ChVLP-1 vs. ChVLP-2	ns	0.3575						ChVLP-1 vs. ChVLP-2	ns	0.3499						ChVLP-1 vs. ChVLP-2	****	<0.0001
				HPV59		p value						HPV59		p value						HPV59		p value
				WT VLPs-1 vs. WT VLPs-2	ns	0.9988						WT VLPs-1 vs. WT VLPs-2	ns	0.9197						WT VLPs-1 vs. WT VLPs-2	ns	>0.9999
				WT VLPs-1 vs. Gardasil-9	ns	>0.9999						WT VLPs-1 vs. Gardasil-9	ns	0.7706						WT VLPs-1 vs. Gardasil-9	ns	>0.9999
				WT VLPs-1 vs. Carvarix	ns	>0.9999						WT VLPs-1 vs. Carvarix	ns	0.7706						WT VLPs-1 vs. Carvarix	ns	>0.9999
				WT VLPs-1 vs. ChVLP-1	ns	0.8438						WT VLPs-1 vs. ChVLP-1	ns	0.9995						WT VLPs-1 vs. ChVLP-1	ns	>0.9999
				WT VLPs-1 vs. ChVLP-2	ns	0.8438						WT VLPs-1 vs. ChVLP-2	ns	0.7706						WT VLPs-1 vs. ChVLP-2	ns	>0.9999
				WT VLPs-2 vs. Gardasil-9	ns	0.9988						WT VLPs-2 vs. Gardasil-9	ns	0.1874						WT VLPs-2 vs. Gardasil-9	ns	>0.9999
				WT VLPs-2 vs. Carvarix	ns	0.9988						WT VLPs-2 vs. Carvarix	ns	0.1874						WT VLPs-2 vs. Carvarix	ns	>0.9999
				WT VLPs-2 vs. ChVLP-1	ns	0.6117						WT VLPs-2 vs. ChVLP-1	ns	0.9858						WT VLPs-2 vs. ChVLP-1	ns	>0.9999
				WT VLPs-2 vs. ChVLP-2	ns	0.6117						WT VLPs-2 vs. ChVLP-2	ns	0.1874						WT VLPs-2 vs. ChVLP-2	ns	>0.9999
				Gardasil-9 vs. Carvarix	ns	>0.9999						Gardasil-9 vs. Carvarix	ns	>0.9999						Gardasil-9 vs. Carvarix	ns	>0.9999
				Gardasil-9 vs. ChVLP-1	ns	0.8438						Gardasil-9 vs. ChVLP-1	ns	0.5607						Gardasil-9 vs. ChVLP-1	ns	>0.9999
				Gardasil-9 vs. ChVLP-2	ns	0.8438						Gardasil-9 vs. ChVLP-2	ns	>0.9999						Gardasil-9 vs. ChVLP-2	ns	>0.9999
				Carvarix vs. ChVLP-1	ns	0.8438						Carvarix vs. ChVLP-1	ns	0.5607						Carvarix vs. ChVLP-1	ns	>0.9999
				Carvarix vs. ChVLP-2	ns	0.8438						Carvarix vs. ChVLP-2	ns	>0.9999						Carvarix vs. ChVLP-2	ns	>0.9999
				ChVLP-1 vs. ChVLP-2	ns	>0.9999						ChVLP-1 vs. ChVLP-2	ns	0.5607						ChVLP-1 vs. ChVLP-2	ns	>0.9999

## Sheet: exact p values in Figure 7
Firue 7a	Anti-HPV16 neutralizaiton tiers		p value
HPV16L1-C175A–HPV52L1-C428A vs. VLP mixture	5ug	ns	0.9623
	1ug	ns	0.9137
	0.2ug	ns	0.1602
	0.04ug	ns	>0.9999
	0.008ug	ns	>0.9999
	0.002ug	ns	>0.9999
Firue 7b	Anti-HPV52 neutralizaiton tiers		p value
HPV16L1-C175A–HPV52L1-C428A vs. VLP mixture	5ug	ns	>0.9999
	1ug	ns	>0.9999
	0.2ug	ns	0.9852
	0.04ug	ns	0.8466
	0.008ug	ns	0.5488
	0.002ug	ns	>0.9999
Firue 7c	PsV type		p value
HPV16L1-C175A–HPV52L1-C428A vs. VLP mixture	HPV6	ns	0.9975
	HPV11	ns	0.9975
	HPV16	ns	0.7756
	HPV18	ns	>0.9999
	HPV31	ns	>0.9999
	HPV33	**	0.0081
	HPV45	ns	0.1035
	HPV52	ns	0.9996
	HPV58	****	<0.0001
	HPV59	ns	0.1035
Firue 7d	PsV type		p value
HPV16/59L1-C175A–HPV52L1-C428A vs. VLP mixture	HPV 6	ns	0.2321
	HPV 11	ns	>0.9999
	HPV 16	ns	0.999
	HPV 18	ns	0.7099
	HPV 31	ns	0.8583
	HPV 33	ns	0.8583
	HPV 45	**	0.005
	HPV 52	ns	0.8583
	HPV 58	*	0.0211
	HPV 59	ns	0.8583
Firue 7e	PsV type		p value
HPV 33L1-C175A–HPV 16/58L1-C428A vs. VLP mixture	HPV 6	ns	0.1915
	HPV 11	ns	>0.9999
	HPV 16	ns	0.1915
	HPV 18	ns	0.0933
	HPV 31	ns	0.9997
	HPV 33	ns	0.5717
	HPV 45	***	0.0009
	HPV 52	ns	0.9997
	HPV 58	ns	0.9997
	HPV 59	****	<0.0001
Firue 7f	PsV type		p value
HPV 45L1-C175A–HPV 16/52L1-C428A vs. VLP mixture	HPV 6	ns	0.4245
	HPV 11	ns	0.9216
	HPV 16	ns	0.6131
	HPV 18	**	0.0019
	HPV 31	ns	0.9981
	HPV 33	ns	0.9981
	HPV 45	ns	>0.9999
	HPV 52	ns	>0.9999
	HPV 58	*	0.0425
	HPV 59	****	<0.0001
Firue 7g	PsV type		p value
HPV 33/52L1-C175A–HPV 16/58L1-C428A vs. VLP mixture	HPV 6	ns	0.2683
	HPV 11	ns	>0.9999
	HPV 16	ns	>0.9999
	HPV 18	ns	>0.9999
	HPV 31	ns	0.6152
	HPV 33	ns	0.9821
	HPV 45	ns	0.9821
	HPV 52	ns	0.2683
	HPV 58	ns	>0.9999
	HPV 59	*	0.043
Firue 7h	PsV type		p value
HPV 16/59L1-C175A–HPV 52/58L1-C428A vs. VLP mixture	HPV 6	ns	0.9711
	HPV 11	ns	>0.9999
	HPV 16	ns	>0.9999
	HPV 18	ns	0.1011
	HPV 31	*	0.0234
	HPV 33	*	0.0104
	HPV 45	ns	0.05
	HPV 52	ns	>0.9999
	HPV 58	ns	0.9711
	HPV 59	ns	>0.9999
Firue 7i	PsV type		p value
HPV 33/59L1-C175A–HPV 16/52/58L1-C428A vs. VLP mixture	HPV 6	ns	0.9288
	HPV 11	ns	0.9839
	HPV 16	ns	>0.9999
	HPV 18	*	0.0115
	HPV 31	ns	0.8088
	HPV 33	ns	0.9983
	HPV 45	ns	0.0932
	HPV 52	ns	0.9288
	HPV 58	ns	>0.9999
	HPV 59	ns	>0.9999
Firue 7j	PsV type		p value
HPV 16/33/59L1-C175A–HPV 52/58L1-C428A vs. VLP mixture	HPV 6	ns	>0.9999
	HPV 11	ns	0.9974
	HPV 16	ns	0.9974
	HPV 18	**	0.0062
	HPV 31	*	0.0303
	HPV 33	ns	0.9762
	HPV 45	**	0.0062
	HPV 52	ns	0.9762
	HPV 58	ns	0.9974
	HPV 59	ns	>0.9999
Firue 7k	PsV type		p value
HPV 33/45/52/59L1-C175A–HPV 16/58L1-C428A vs. VLP mixture	HPV 6	ns	>0.9999
	HPV 11	ns	0.9993
	HPV 16	ns	0.4363
	HPV 18	***	0.0002
	HPV 31	****	<0.0001
	HPV 33	ns	0.9993
	HPV 45	ns	0.1087
	HPV 52	ns	0.4363
	HPV 58	ns	>0.9999
	HPV 59	ns	>0.9999
Firue 7l	PsV type		p value
HPV 33/45/52/59L1-C175A–HPV 6/16/58L1-C428A vs. VLP mixture	HPV 6	ns	0.9998
	HPV 11	**	0.0014
	HPV 16	ns	0.6121
	HPV 18	**	0.0038
	HPV 31	*	0.0232
	HPV 33	*	0.0232
	HPV 45	ns	0.8188
	HPV 52	ns	0.9484
	HPV 58	ns	>0.9999
	HPV 59	ns	>0.9999

## Sheet: Supplementary Figure 3c
Supplementary Figure 3c			concentration of disulfide bond（umol/g）
	HPV16VLP			HPV52VLP			HPV16L1-C175A–HPV52L1-C428A chVLP
	1	2	3	1	2	3	1	2	3
	18.26	15.38	14.75	14.89	15.99	15.93	8.46	9.28	8.92

## Sheet: Supplementary Figure 10
Supplementary Figure 10
		L1 concentration(ug/mL)
		HPV16L1/HPV16L2/GFP	HPV52L1/HPV52L2/GFP	HPV16L1-C175A/HPV16L2/GFP	HPV52L1-C428A/HPV52L2/GFP	HPV16 L2/HPV52 L2	GFP
	1	5.727	5.082	2.279	1.177	0	0
	2	5.373	4.765	2.098	1.109	0	0

## Sheet: Supplementary Figure 11
Supplementary Figure 11
	Reaction titers
		HPV6 VLP			HPV16 VLP			HPV33 VLP			HPV45 VLP			HPV52 VLP			HPV58 VLP			HPV59 VLP
		1	2	3	1	2	3	1	2	3	1	2	3	1	2	3	1	2	3	1	2	3
	22E4	20	20	20	729000	729000	729000	20	20	20	20	20	20	20	20	20	20	20	20	20	20	20
	1G5	20	20	20	20	20	20	20	20	20	27000	81000	27000	20	20	20	20	20	20	20	20	20
	12D10	20	20	20	20	20	20	20	20	20	20	20	20	729000	729000	729000	20	20	20	20	20	20
	A4B4	20	20	20	20	20	20	20	20	20	20	20	20	20	20	20	2187000	2187000	2187000	20	20	20
	3A11	20	20	20	20	20	20	20	20	20	20	20	20	20	20	20	20	20	20	729000	729000	243000
